# Supplementary material for: Elderberry (Sambucus nigra L.) Encapsulated Extracts as Meat Extenders against Lipid and Protein Oxidation during the Shelf-Life of Beef Burgers
Source: Antioxidants (Basel). 2022 Oct 28;11(11):2130. doi: 10.3390/antiox11112130 (PMC9687035; doi:10.3390/antiox11112130)
Supplement: Supplementary file 1 [file antioxidants-11-02130-s001.zip › TableS1.xlsx]

## Sheet: a)
Metabolite name	Class	Total score	Average Mz	Reference m/z	MS1 isotopic spectrum	MS/MS spectrum	Sambucus_rep1	Sambucus_rep2	Sambucus_rep3	Sambucus_rep4	Sambucus_rep5	Sambucus_rep6
3-Methylcatechol	Alkylphenols	85.7	125.096	125.137	125.09618:1053295 126.09953:281539 127.10289:77700		5427216	5427216	6230170	6230170	5928572	5928572
4-Vinylphenol	Alkylphenols	81.9	121.101	121.148	121.10117:1622713 122.10452:277849 123.10788:593964		12397032	12397032	8658714	8658714	12628010	12628010
5-Heneicosenylresorcinol	Alkylphenols	98.1	403.686	403.7	403.6861:175414 404.68945:0 405.69281:0		715024	715024	333973	333973	220347	220347
5-Heneicosylresorcinol	Alkylphenols	92.7	405.641	405.669	405.64072:677023 406.64407:0 407.64743:0		3594559	3594559	3297065	3297065	3016580	3016580
5-Heptadecylresorcinol	Alkylphenols	99.6	349.563	349.562	349.56262:84226 350.56597:0 351.56933:0		194865	194865	99833	99833	102136	102136
5-Nonadecenylresorcinol	Alkylphenols	95.5	375.579	375.6	375.57889:66004 376.58224:0 377.5856:0		138251	138251	141488	141488	46107	46107
5-Nonadecylresorcinol	Alkylphenols	99.6	377.61	377.616	377.60974:37601 378.61309:0 379.61645:0		66007	66007	54087	54087	65004	65004
5-Pentacosenylresorcinol	Alkylphenols	91.4	459.729	459.759	459.72867:323834 460.73202:70948 461.73538:45107		1677285	1677285	1561014	1561014	1479784	1479784
5-Pentacosylresorcinol	Alkylphenols	80.6	461.726	461.775	461.72617:87738 462.72952:0 463.73288:0		130545	130545	121394	121394	244664	244664
5-Tricosenylresorcinol	Alkylphenols	99.6	431.7	431.706	431.70035:239225 432.7037:199688 433.70706:0		645412	645412	513510	513510	695558	695558
5-Tricosylresorcinol	Alkylphenols	99.1	433.713	433.722	433.71271:46647 434.71606:0 435.71942:0		85412	85412	25720	25720	33469	33469
Xanthohumol	Chalcones	99.9	355.399	355.396	355.3985:182524 356.40185:0 357.40521:0		568513	568513	265348	265348	298565	298565
Curcumin	Curcuminoids	95.6	369.359	369.38	369.35855:633764 370.3619:0 371.36526:0		2652462	2652462	2758810	2758810	2511084	2511084
Demethoxycurcumin	Curcuminoids	98.5	339.345	339.354	339.34506:32487704 340.34841:3774287 341.35177:282239		263630192	263630192	277461856	277461856	281812384	281812384
3-Hydroxyphloretin 2'-O-glucoside	Dihydrochalcones	82.6	453.455	453.409	453.45486:470645 454.45821:65331 455.46157:0		953179	953179	1833825	1833825	1754200	1754200
3-Hydroxyphloretin 2'-O-xylosyl-glucoside	Dihydrochalcones	81.8	585.476	585.523	585.47632:188922 586.47967:0 587.48303:0		935961	935961	988866	988866	1066558	1066558
Phloretin	Dihydrochalcones	69.7	275.091	275.091	275.09106:12696841 276.09441:2187229 277.09777:189625	51.02382:1526 51.86882:1017 53.03947:24279 55.01872:4912 55.93542:2052 61.25843:1078 67.01868:5874 67.05487:2557 68.99763:2466 77.0395:2139 79.05493:31474 81.03419:4174 81.07076:1502 83.04948:1361 85.02892:1677 89.21546:1370 91.05508:2404 95.04955:25984 105.0451:10386 105.06993:1575 107.04946:746035 113.25731:1457 117.07043:2131 123.04429:9510 127.03894:3398 151.03896:6657 151.74345:1365 169.0495…	59291560	59291560	59391140	59391140	58419592	58419592
Phloretin 2'-O-xylosyl-glucoside	Dihydrochalcones	86.5	569.484	569.524	569.48425:430390 570.4876:219991 571.49096:0		1207176	1207176	1009214	1009214	921725	921725
Phloridzin	Dihydrochalcones	81.5	437.363	437.409	437.36258:3232219 438.36593:1206287 439.36929:3769322	53.00331:2209 53.03952:2357 54.77739:1902 55.01878:2065 55.05514:44352 57.07072:35335 67.05499:38145 69.07068:47400 71.04993:3903 71.08627:94032 73.58241:2450 79.05485:14089 81.07061:39755 83.08611:25259 83.1617:1945 85.10181:6199 93.06573:1835 93.07042:17110 95.08598:39498 97.06507:4243 97.10173:16043 99.08094:34095 107.08583:13021 109.10172:18297 111.11674:2834 121.10111:14541 123.11694:2427 12…	11923869	11923869	32099610	32099610	11571664	11571664
Dihydroquercetin	Dihydroflavonols	84.4	305.209	305.252	305.2085:322537 306.21185:80590 307.21521:0		2269818	2269818	2553642	2553642	1531976	1531976
(-)-Epicatechin 3-O-gallate	Flavanols	98.3	443.388	443.376	443.38806:273887 444.39141:96013 445.39477:0		1433267	1433267	1448746	1448746	1867657	1867657
(-)-Epigallocatechin 3-O-gallate	Flavanols	86.3	459.332	459.372	459.33218:550140 460.33553:153124 461.33889:0		2030549	2030549	2375411	2375411	2661912	2661912
(-)-Epigallocatechin 3-O-glucuronide	Flavanols	86.9	483.353	483.392	483.35306:1265020 484.35641:334389 485.35977:111608		13710106	13710106	14679297	14679297	14150409	14150409
(+)-Catechin	Flavanols	86	291.228	291.268	291.2276:177643 292.23095:0 293.23431:124580		662074	662074	669273	669273	526561	526561
(+)-Catechin 3-O-gallate	Flavanols	80.4	443.322	443.372	443.32239:242368 444.32574:0 445.3291:0		673269	673269	986996	986996	781399	781399
(+)-Gallocatechin	Flavanols	96.3	307.248	307.267	307.24802:1125317 308.25137:184094 309.25473:38176		9903672	9903672	10276611	10276611	9960528	9960528
3'-O-Methylepicatechin	Flavanols	99.4	305.288	305.295	305.28781:172335 306.29116:0 307.29452:804636		641855	641855	739603	739603	667290	667290
4',4"-O-Dimethylepigallocatechin 3-O-gallate	Flavanols	99.5	487.432	487.425	487.43176:41189 488.43511:0 489.43847:0		99784	99784	38392	38392	40742	40742
4'-O-Methyl-(-)-epigallocatechin 3'-O-glucuronide	Flavanols	99.4	497.424	497.418	497.42416:208757 498.42751:0 499.43087:0		885523	885523	943275	943275	1212838	1212838
4'-O-Methylepigallocatechin	Flavanols	97.8	321.309	321.294	321.30884:89355 322.31219:0 323.31555:0		304145	304145	346736	346736	333865	333865
4''-O-Methylepigallocatechin 3-O-gallate	Flavanols	88.9	473.363	473.398	473.36264:195612 474.36599:73958 475.36935:0		890994	890994	786156	786156	840317	840317
Epicatechin 3'-O-glucuronide	Flavanols	86.2	467.352	467.392	467.35214:644231 468.35549:266219 469.35885:0		4932948	4932948	4600760	4600760	3885432	3885432
Procyanidin trimer C1	Flavanols	89.8	867.74	867.772	867.73956:457259 868.74291:0 869.74627:0		1243884	1243884	1238464	1238464	1703124	1703124
Prodelphinidin trimer GC-GC-C	Flavanols	93.5	508.974	509	508.97357:1209756 509.97692:0 510.98028:0		6887596	6887596	6748075	6748075	6393545	6393545
Theaflavin	Flavanols	85.3	565.535	565.494	565.53528:127137 566.53863:0 567.54199:0		182257	182257	176432	176432	297110	297110
Theaflavin 3-O-gallate	Flavanols	96.8	717.581	717.598	717.58105:124163 718.5844:0 719.58776:0		133082	133082	89725	89725	207828	207828
6-Prenylnaringenin	Flavanones	79.2	339.105	339.124	339.10522:5010360 340.10857:910271 341.11193:605098	53.13791:3190 59.74873:2972 70.06571:6876 80.51974:4002 84.08132:5675 102.92171:3529 107.05009:3626 140.65874:3712 200.72214:4201 339.10489:67330	32683392	32683392	33197182	33197182	30284122	30284122
8-Prenylnaringenin	Flavanones	87.2	341.332	341.37	341.33209:532593 342.33544:41342 343.3388:83224		3967465	3967465	3537496	3537496	2487281	2487281
Eriocitrin	Flavanones	99	597.524	597.534	597.52386:462584 598.52721:0 599.53057:0		2534296	2534296	1449664	1449664	2628760	2628760
Eriodictyol	Flavanones	95.4	289.273	289.252	289.27344:437963 290.27679:75184 291.28015:44471		3647088	3647088	3566473	3566473	1582646	1582646
Hesperetin 3'-sulfate	Flavanones	90.7	383.374	383.342	383.37402:200908 384.37737:0 385.38073:0		610734	610734	667679	667679	517230	517230
Hesperidin	Flavanones	99.5	611.568	611.561	611.56787:338778 612.57122:0 613.57458:71282		1771825	1771825	1435569	1435569	1091344	1091344
Homoeriodictyol	Flavanones	98.5	303.289	303.279	303.28931:1078010 304.29266:198945 305.29602:0		8391154	8391154	8166414	8166414	8198824	8198824
Isosakuranetin	Flavanones	99.9	287.278	287.279	287.27777:73266 288.28112:0 289.28448:0		226417	226417	260983	260983	279001	279001
Naringenin 7-O-glucoside	Flavanones	82.3	435.44	435.393	435.44:124680 436.44335:0 437.44671:0		91196	91196	312371	312371	162391	162391
Naringin	Flavanones	96.8	581.517	581.535	581.5174:90906 582.52075:0 583.52411:0		219792	219792	141792	141792	174356	174356
Naringin 4'-O-glucoside	Flavanones	97	743.698	743.68	743.69763:79621 744.70098:0 745.70434:0		54867	54867	190642	190642	130072	130072
Naringin 6'-malonate	Flavanones	84.4	829.683	829.726	829.6828:186918 830.68615:113879 831.68951:0		899826	899826	611286	611286	803648	803648
Pinocembrin	Flavanones	85.5	257.081	257.081	257.08063:5914517 258.08398:947579 259.08734:84146	53.03939:11019 54.64811:2873 55.01874:4180 67.01859:27617 68.99776:23057 69.0341:25719 75.64609:3098 79.05484:23551 79.28349:3090 81.03434:3810 83.01328:8005 91.04914:2788 91.05458:12097 95.04944:10518 97.02874:14198 103.05456:184757 105.04498:5102 107.04938:4880 111.00777:3686 120.68953:2635 131.04901:51476 148.82169:3292 153.01805:245275 173.05957:3049 257.08063:47113	28725516	28725516	29636958	29636958	29248334	29248334
Poncirin	Flavanones	86.1	595.601	595.561	595.60083:100441 596.60418:0 597.60754:0		262541	262541	102529	102529	84221	84221
5,6-Dihydroxy-7,8,3',4'-tetramethoxyflavone	Flavones	81.5	375.293	375.341	375.29337:278580 376.29672:30855 377.30008:0		1340207	1340207	1209126	1209126	1291521	1291521
6-Hydroxyluteolin	Flavones	96.9	303.253	303.236	303.2529:674668 304.25625:210017 305.25961:164585		4087865	4087865	4083084	4083084	4072923	4072923
Apigenin	Flavones	80.9	271.188	271.237	271.1879:2995528 272.19125:487576 273.19461:251605	53.34543:1823 55.57213:1440 61.58799:1778 68.69258:1819 92.66993:1829 95.43219:1902 120.08585:1758 124.67905:1954 137.0211:1944 141.67976:2016 228.63586:2222 271.18753:39129	23938294	23938294	24649762	24649762	24104580	24104580
Apigenin 6,8-C-arabinoside-C-glucoside	Flavones	84.6	565.45	565.492	565.44958:612699 566.45293:126563 567.45629:0		1878030	1878030	2607189	2607189	3197872	3197872
Apigenin 6-C-glucoside	Flavones	99.6	433.379	433.377	433.37915:1669732 434.3825:209069 435.38586:239303		12503539	12503539	10540414	10540414	9907311	9907311
Apigenin 7-O-diglucuronide	Flavones	85.9	623.444	623.485	623.44446:352649 624.44781:113690 625.45117:136852		1074704	1074704	1399407	1399407	1210309	1210309
Chrysin	Flavones	85.1	255.196	255.238	255.19551:348779 256.19886:0 257.20222:59824		1450601	1450601	1106809	1106809	767150	767150
Chrysoeriol 7-O-(6''-malonyl-apiosyl-glucoside)	Flavones	95	681.585	681.564	681.58508:1182652 682.58843:2078420 683.59179:862574		2845317	2845317	3119925	3119925	6395788	6395788
Chrysoeriol 7-O-(6''-malonyl-glucoside)	Flavones	85.6	549.408	549.45	549.40912:191937 550.41247:94747 551.41583:0	50.8494:1812 52.64642:2232 55.05511:38497 57.03437:3371 57.07074:90092 67.05167:3070 67.05504:46617 69.07068:67765 71.04991:4583 71.0863:65812 78.76167:1965 79.0549:10620 81.07059:62097 83.08619:55608 85.06517:2877 85.10187:34247 88.29597:2389 93.07027:15791 95.08604:89622 97.06532:4216 97.10162:34364 99.08096:3378 107.08581:9312 109.1016:44301 111.11717:10627 118.03975:3207 121.10151:16913 123.1…	1016340	1016340	311740	311740	989343	989343
Geraldone	Flavones	93.5	285.29	285.263	285.28989:507753 286.29324:92936 287.2966:0		2438797	2438797	2342068	2342068	2256133	2256133
Isorhoifolin	Flavones	98.9	579.508	579.519	579.50806:108622 580.51141:0 581.51477:0		197200	197200	261954	261954	110193	110193
Jaceosidin	Flavones	81.7	331.241	331.289	331.24115:221502 332.2445:0 333.24786:0		490720	490720	695447	695447	878662	878662
Luteolin	Flavones	86.7	287.055	287.055	287.05472:7259984 288.05807:1132220 289.06143:5942396	53.03955:5671 55.01868:3629 55.05506:6327 63.02383:1730 65.03926:2500 67.01855:61533 67.05499:17739 68.99781:68800 69.03424:5068 69.07071:4282 71.04986:3001 71.99642:1427 79.01859:2564 79.05483:20662 81.03416:6643 81.0705:16360 83.01337:3500 89.03904:50852 89.04456:3071 91.05484:7696 93.03436:1960 93.07047:9767 95.04953:3019 95.08614:10832 97.02882:4884 98.97558:2057 105.03388:2031 105.0702:4536 …	40695100	40695100	40505240	40505240	37163876	37163876
Luteolin 7-O-(2-apiosyl-6-malonyl)-glucoside	Flavones	91.3	667.507	667.538	667.5069:449121 668.51025:0 669.51361:0		1962820	1962820	1114248	1114248	2130131	2130131
Luteolin 7-O-(2-apiosyl-glucoside)	Flavones	99.5	581.485	581.492	581.48468:126560 582.48803:0 583.49139:0		156770	156770	319718	319718	485612	485612
Luteolin 7-O-diglucuronide	Flavones	87.2	639.446	639.485	639.44611:166032 640.44946:86515 641.45282:0		645895	645895	664403	664403	578528	578528
Luteolin 7-O-glucoside	Flavones	88.7	449.341	449.377	449.3414:211363 450.34475:79982 451.34811:0		1064201	1064201	1136735	1136735	1097640	1097640
Luteolin 7-O-glucuronide	Flavones	95.3	463.382	463.36	463.38196:306884 464.38531:60198 465.38867:351359		1571084	1571084	1807340	1807340	1930150	1930150
Luteolin 7-O-rutinoside	Flavones	81.6	595.471	595.518	595.47144:1203510 596.47479:535158 597.47815:157503		6313732	6313732	7193210	7193210	7956684	7956684
Nepetin	Flavones	99.4	317.268	317.262	317.26816:133304 318.27151:0 319.27487:44571		616577	616577	642924	642924	725038	725038
Nobiletin	Flavones	97.3	403.411	403.395	403.41092:66229 404.41427:0 405.41763:0		69682	69682	186469	186469	100777	100777
Pebrellin	Flavones	97.4	345.3	345.315	345.29968:153130 346.30303:0 347.30639:27036		739536	739536	795640	795640	868259	868259
Sinensetin	Flavones	96.7	373.35	373.369	373.35049:222362 374.35384:0 375.3572:0		1198998	1198998	1221466	1221466	1211859	1211859
Tetramethylscutellarein	Flavones	98.8	343.332	343.343	343.33209:511226 344.33544:90295 345.3388:0		3709248	3709248	3044314	3044314	3394756	3394756
3-Methoxynobiletin	Flavonols	97.6	433.436	433.421	433.43604:298381 434.43939:0 435.44275:87725		887281	887281	1071511	1071511	1190076	1190076
5,3',4'-Trihydroxy-3-methoxy-6:7-methylenedioxyflavone 4'-O-glucuronide	Flavonols	80.1	521.347	521.396	521.34662:145561 522.34997:57489 523.35333:0		786219	786219	820200	820200	657681	657681
Galangin	Flavonols	79.1	271.06	271.06	271.06003:4154444 272.06338:879083 273.06674:1265783	50.03661:2184 53.00291:2647 53.03943:2751 55.01871:4289 57.42768:2036 65.0394:2537 67.01859:2530 67.05495:3700 68.99785:19671 70.06573:3749 79.05491:5432 81.03414:4245 82.45537:2531 84.08107:2842 85.38105:2454 91.05478:13063 93.07021:2897 95.04932:4735 103.05446:8233 105.03352:2934 105.07018:5091 106.24065:2248 107.04948:16102 113.03854:3695 115.05441:29468 117.07019:4886 119.04984:3726 128.06215…	31425324	31425324	30954024	30954024	30160076	30160076
Isorhamnetin	Flavonols	86.8	317.066	317.066	317.06534:4025989 318.06869:736202 319.07205:245697	51.76878:2054 52.46479:1993 52.68215:1783 54.37445:2075 57.3744:2016 57.3896:2008 62.58817:2048 65.03933:10735 67.05495:2619 68.99786:4964 69.03415:2947 81.07026:3049 91.05453:3406 92.02609:40505 93.03399:33492 101.86863:2751 108.19137:2415 109.02863:2326 114.35632:2410 117.06973:2538 121.02851:20138 122.0364:4606 124.01472:2763 126.03143:13082 127.03905:2542 133.0287:2707 137.02304:7238 139.0388…	19165218	19165218	19477596	19477596	18791598	18791598
Isorhamnetin 3-O-glucoside 7-O-rhamnoside	Flavonols	91.5	625.514	625.544	625.51373:262292 626.51708:0 627.52044:0		682768	682768	952653	952653	805173	805173
Isorhamnetin 4'-O-glucuronide	Flavonols	80.4	493.336	493.386	493.33643:196850 494.33978:151306 495.34314:0		694534	694534	564590	564590	1045007	1045007
Isorhamnetin 7-O-rhamnoside	Flavonols	99.9	479.401	479.403	479.40063:676578 480.40398:65313 481.40734:0		3199115	3199115	1346345	1346345	2872150	2872150
Jaceidin 4'-O-glucuronide	Flavonols	96	537.419	537.439	537.41913:949150 538.42248:173243 539.42584:76909		4502584	4502584	4973820	4973820	5125320	5125320
Kaempferide	Flavonols	100	300.253	300.255	300.25342:337313 301.25677:64623 302.26013:73132		1837474	1837474	1286953	1286953	2168797	2168797
Kaempferol	Flavonols	69.1	285.039	285.041	285.03946:6496954 286.04281:848800 287.04617:18951948	51.31519:3025 53.03939:3865 64.43034:2861 68.99447:4227 68.99787:52735 72.0815:4908 75.77694:3292 89.03892:4413 93.0732:3047 103.05451:16764 113.03848:4890 115.05425:35902 117.06976:10701 127.05412:12413 128.06238:17871 129.06987:13086 129.21312:3436 131.04919:17108 135.04311:4250 137.02359:15393 139.05423:153662 141.03316:8799 143.04868:13058 145.06447:13730 145.57214:3150 153.94513:3443 155.049…	58885472	58885472	60665204	60665204	55070932	55070932
Kaempferol 3-O-(2''-rhamnosyl-6''-acetyl-galactoside) 7-O-rhamnoside	Flavonols	80.4	785.719	785.669	785.71869:96870 786.72204:0 787.7254:0		203424	203424	101833	101833	50397	50397
Kaempferol 3-O-(6''-acetyl-galactoside) 7-O-rhamnoside	Flavonols	97.6	637.54	637.555	637.54028:2255249 638.54363:1108635 639.54699:220080		11649745	11649745	10458155	10458155	6493122	6493122
Kaempferol 3-O-acetyl-glucoside	Flavonols	86.4	491.374	491.414	491.37411:368683 492.37746:84705 493.38082:157503		698399	698399	2230396	2230396	838212	838212
Kaempferol 3-O-rhamnoside	Flavonols	97.7	432.355	432.37	432.35544:818149 433.35879:199442 434.36215:0		3297345	3297345	2208315	2208315	2399779	2399779
Kaempferol 7-O-glucoside	Flavonols	85	448.327	448.369	448.32684:109444 449.33019:0 450.33355:0		286342	286342	382047	382047	428670	428670
Morin	Flavonols	85.2	303.049	303.05	303.04941:153037552 304.05276:23732772 305.05612:2918546	53.03938:55071 55.01863:65500 55.42785:12814 57.64297:14621 61.31445:14156 65.03926:79047 65.7921:15607 67.01863:75949 67.05494:59000 68.9978:472375 69.03424:49830 71.01332:22216 81.03404:162926 91.05463:20833 93.03374:100958 95.04944:104015 97.02879:33742 103.05431:37180 105.03367:50801 105.04505:16231 105.06995:19132 107.04927:51494 107.8095:15978 109.02844:147495 110.03656:27088 110.85452:1664…	839325056	839325056	838621056	838621056	850550400	850550400
Myricetin	Flavonols	81.2	319.187	319.235	319.18726:1706122 320.19061:388764 321.19397:203613		12065409	12065409	13018010	13018010	11589129	11589129
Myricetin 3-O-arabinoside	Flavonols	98.1	451.363	451.35	451.36252:1106851 452.36587:933085 453.36923:532768		8065061	8065061	7125305	7125305	6767908	6767908
Myricetin 3-O-galactoside	Flavonols	96.5	481.357	481.376	481.35712:605745 482.36047:127105 483.36383:0		3583396	3583396	4276484	4276484	3816109	3816109
Quercetin 3-O-(6"-malonyl-glucoside)	Flavonols	90.6	551.391	551.422	551.39062:212055 552.39397:307227 553.39734:0		399257	399257	1232419	1232419	1187380	1187380
Quercetin 3-O-(6''-acetyl-galactoside) 7-O-rhamnoside	Flavonols	95.9	653.534	653.554	653.53357:194034 654.53692:0 655.54028:97810		492617	492617	730014	730014	500076	500076
Quercetin 3-O-glucosyl-rhamnosyl-galactoside	Flavonols	96	773.638	773.658	773.6377:226584 774.64105:0 775.64441:0		174188	174188	314893	314893	91184	91184
Quercetin 3'-O-glucuronide	Flavonols	97.7	479.374	479.36	479.37402:830526 480.37737:340298 481.38073:885177		5332294	5332294	4555775	4555775	4436384	4436384
Quercetin 3-O-glucuronide	Flavonols	92	479.331	479.36	479.33063:381307 480.33398:1146143 481.33734:147687		932217	932217	1612755	1612755	1430833	1430833
Quercetin 3-O-sophoroside	Flavonols	80.9	627.468	627.517	627.4682:171777 628.47155:0 629.47491:0		798621	798621	885631	885631	815144	815144
Quercetin 3-O-xylosyl-glucuronide	Flavonols	82.7	611.429	611.474	611.42865:66152 612.432:0 613.43536:0		162655	162655	186964	186964	193486	193486
Quercetin 3'-sulfate	Flavonols	96.7	383.315	383.299	383.31509:21321844 384.31844:5154337 385.3218:734666	50.47448:11629 55.05508:58968 57.07071:372493 67.05504:86994 69.07075:68801 69.42028:11515 71.04987:171288 71.08628:267313 81.07046:98503 83.08593:27680 85.10188:104064 89.80994:13175 93.00293:13088 95.08613:137163 99.08086:29114 109.10133:50183 119.35398:12203 123.11666:16543 176.22215:12833 180.96277:12541 183.00609:15866 187.32384:14899 203.60924:11644 238.02922:12737 245.13918:12407 345.34396…	263151216	263151216	204073248	204073248	360695200	360695200
Spinacetin 3-O-glucosyl-(1->6)-glucoside	Flavonols	98.2	671.556	671.57	671.55621:99094 672.55956:73006 673.56292:61732		353332	353332	154096	154096	191114	191114
Bergapten	Furanocoumarins	82.7	217.143	217.19	217.14345:1203238 218.1468:342735 219.15016:172928		9989134	9989134	9072930	9072930	9082121	9082121
Isopimpinellin	Furanocoumarins	82.3	247.169	247.215	247.16922:542310 248.17257:0 249.17593:35320		3506253	3506253	3710378	3710378	3346269	3346269
Psoralen	Furanocoumarins	91.4	187.133	187.163	187.13283:2654299 188.13618:338653 189.13954:763840		16571490	16571490	14760223	14760223	15070812	15070812
4-Hydroxybenzaldehyde	Hydroxybenzaldehydes	66.2	123.04	123.044	123.04044:164195232 124.04379:31693844 125.04715:29641520	56.96575:8076 58.99862:41361 62.06241:5609 73.29306:6253 74.25076:5932 77.00898:14922 86.4539:6279 89.53452:6736 95.01991:5856 98.48458:6657 100.02452:11538 118.03455:16435 122.29491:5848	1022224640	1022224640	999446784	999446784	963544704	963544704
Gallic aldehyde	Hydroxybenzaldehydes	80.1	155.07	155.12	155.07031:1668270 156.07366:907876 157.07702:2073101		8905435	8905435	11587720	11587720	11474115	11474115
p-Anisaldehyde	Hydroxybenzaldehydes	97.4	137.132	137.148	137.13237:277006 138.13572:0 139.13908:0		1979957	1979957	1115427	1115427	988262	988262
Syringaldehyde	Hydroxybenzaldehydes	88.7	183.138	183.173	183.13782:563820 184.14117:129179 185.14453:706031		4211112	4211112	4403390	4403390	4098328	4098328
Vanillin	Hydroxybenzaldehydes	83.3	153.102	153.147	153.10226:5048295 154.10561:664052 155.10897:840955		47731224	47731224	47861576	47861576	49508948	49508948
Vanillin 4-sulfate	Hydroxybenzaldehydes	95.7	233.19	233.211	233.18985:572010 234.1932:154008 235.19656:343429		4084748	4084748	3610103	3610103	3428244	3428244
2-Hydroxyhippuric acid	Hydroxybenzoic acids	83.6	412.671	412.715	412.67087:42910 413.67422:0 414.67758:132998		67100	67100	41686	41686	55627	55627
3-O-Methylgallic acid	Hydroxybenzoic acids	91.1	185.115	185.146	185.11478:1659769 186.11813:469369 187.12149:787263		12413206	12413206	14213626	14213626	13657520	13657520
4-Hydroxybenzoic acid 4-O-glucoside	Hydroxybenzoic acids	84	301.217	301.261	301.21744:213461 302.22079:0 303.22415:80429		692406	692406	838310	838310	599841	599841
4-Hydroxyhippuric acid	Hydroxybenzoic acids	86.7	196.133	196.172	196.13348:671692 197.13683:305194 198.14019:395084		1014787	1014787	2707507	2707507	1282139	1282139
5-O-Galloylquinic acid	Hydroxybenzoic acids	81.2	345.224	345.272	345.22427:790855 346.22762:0 347.23098:682352		1967350	1967350	1176122	1176122	1561223	1561223
Benzoic acid	Hydroxybenzoic acids	72.2	123.044	123.044	123.04426:5699294 124.04761:1478535 125.05097:931332	50.01595:39664 50.28883:3136 51.0238:144194 53.03944:17220 56.58405:3339 58.15475:3158 59.63313:3470 59.74076:3817 77.03913:7788 79.05476:8646 79.62711:3394 80.05056:5389 80.41728:4311 95.04975:9729 105.04546:5188 106.41995:4479 106.60938:3454 108.21604:3383 123.04411:6321	61166320	61166320	63624736	63624736	58869172	58869172
Ellagic acid	Hydroxybenzoic acids	82.3	303.146	303.193	303.14609:156190 304.14944:57711 305.1528:0		732335	732335	820604	820604	797539	797539
Ellagic acid acetyl-xyloside	Hydroxybenzoic acids	87.8	477.306	477.344	477.30646:236117 478.30981:266703 479.31317:85498		909980	909980	835215	835215	902746	902746
Ellagic acid arabinoside	Hydroxybenzoic acids	81.9	435.26	435.307	435.25992:844395 436.26327:1087376 437.26663:242254		4052614	4052614	4141792	4141792	3498139	3498139
Ellagic acid glucoside	Hydroxybenzoic acids	82	465.286	465.333	465.28625:181863 466.2896:0 467.29296:0		599407	599407	681808	681808	559684	559684
Gallagic acid	Hydroxybenzoic acids	81.4	605.337	605.385	605.33716:74153 606.34051:120070 607.34387:0		132814	132814	108463	108463	86874	86874
Gallic acid	Hydroxybenzoic acids	96.8	171.101	171.12	171.10146:3715652 172.10481:246239 173.10817:779512		22813412	22813412	27182916	27182916	34334960	34334960
Gallic acid 3-O-gallate	Hydroxybenzoic acids	85.8	323.183	323.224	323.18286:174734 324.18621:57682 325.18957:81732		732250	732250	785656	785656	806800	806800
Gallic acid 4-O-glucoside	Hydroxybenzoic acids	81.9	333.214	333.26	333.2135:246414 334.21685:0 335.22021:0		133488	133488	449460	449460	507988	507988
Hippuric acid	Hydroxybenzoic acids	88.2	180.136	180.173	180.136:184431 181.13935:2858461 182.14271:643041		1061548	1061548	507798	507798	1172070	1172070
Paeoniflorin	Hydroxybenzoic acids	99.8	481.457	481.462	481.45749:162634 482.46084:0 483.4642:0		774418	774418	423993	423993	528981	528981
Protocatechuic acid 4-O-glucoside	Hydroxybenzoic acids	80.7	317.211	317.261	317.2113:332331 318.21465:0 319.21801:0		1736544	1736544	1120995	1120995	1510929	1510929
Punicalagin	Hydroxybenzoic acids	94.6	1085.74	1085.72	1085.74182:647819 1086.74517:214132 1087.74853:60502		3753649	3753649	2015631	2015631	4219672	4219672
Punicalin	Hydroxybenzoic acids	80.5	783.476	783.525	783.47559:137170 784.47894:57950 785.4823:0		465944	465944	566907	566907	506305	506305
Syringic acid	Hydroxybenzoic acids	86.5	199.133	199.173	199.13298:3686356 200.13633:556318 201.13969:100105	53.00306:4933 53.03952:6647 55.05509:43894 57.07072:15233 57.93552:2816 60.37987:1897 67.05494:4458 71.08622:1964 71.95189:2024 72.04523:5912 73.32561:1900 74.09719:13732 74.93818:3639 75.9361:6008 78.12706:2080 78.99773:2833 79.05496:7036 81.07032:2270 83.04974:3199 83.08661:2757 85.09516:2204 89.38145:2314 91.05465:8500 91.16903:2066 93.94633:2596 95.04991:3744 97.00806:16819 97.06512:4385 102.…	27198312	27198312	28507728	28507728	30141216	30141216
Valoneic acid dilactone	Hydroxybenzoic acids	82.8	471.25	471.296	471.25064:196195 472.25399:45305 473.25735:33098	55.05505:1623 59.01191:1327 64.23241:1421 67.05496:2823 68.80121:1543 69.07064:3362 71.0498:2044 77.17328:1497 81.0705:5304 83.0495:2316 83.08604:2480 93.07033:6465 95.08598:16585 105.07041:4330 107.08595:13624 109.10169:8424 112.21517:1622 119.08581:12706 121.02348:1535 121.10131:12691 123.04407:8132 123.11687:4499 125.42659:1728 133.10103:8236 135.11681:11936 137.13237:2084 145.10085:3845 147.1…	1238107	1238107	1324017	1324017	1152352	1152352
Vanillic acid	Hydroxybenzoic acids	94.4	169.122	169.147	169.12225:670015 170.1256:656780 171.12896:2938610		3275626	3275626	3506412	3506412	3256023	3256023
Vanillic acid 4-sulfate	Hydroxybenzoic acids	86.1	249.17	249.21	249.16978:371792 250.17313:46936 251.17649:98843		1474133	1474133	1672410	1672410	2817575	2817575
2,3-Dihydroxy-1-guaiacylpropanone	Hydroxybenzoketones	97.9	213.185	213.199	213.18486:1520498 214.18821:267628 215.19157:50221		10312532	10312532	10292025	10292025	9725184	9725184
2-Hydroxy-4-methoxyacetophenone 5-sulfate	Hydroxybenzoketones	97.6	263.221	263.237	263.2215:502038 264.22485:116373 265.22821:101730		3489878	3489878	3385897	3385897	3735360	3735360
Norathyriol	Hydroxybenzoketones	86.8	261.16	261.199	261.15979:1170420 262.16314:129163 263.1665:43077		5839757	5839757	5913044	5913044	5262387	5262387
Paeonol	Hydroxybenzoketones	91.3	167.143	167.174	167.1429:768698 168.14625:180669 169.14961:452934		7451960	7451960	6398385	6398385	5957992	5957992
Ferulaldehyde	Hydroxycinnamaldehydes	99.6	179.179	179.185	179.17853:1865257 180.18188:0 181.18524:0		8072442	8072442	9180830	9180830	9024074	9024074
Sinapaldehyde	Hydroxycinnamaldehydes	95.9	209.19	209.211	209.19012:2482644 210.19347:350228 211.19683:104799	51.50254:1588 53.03949:3352 55.0551:15852 56.96558:4176 57.07077:8135 59.04992:4154 59.93107:13674 67.05518:9639 67.93559:4099 69.0341:1926 69.07062:3490 76.93362:4780 79.05492:5180 81.07075:3781 84.96018:4393 91.05471:6210 93.07014:4799 95.04953:4237 95.08596:3203 103.27208:1668 105.06995:3589 107.08581:5056 111.08091:2085 111.30029:1883 117.95983:3920 118.96772:12280 119.08565:2002 120.36319:18…	19297756	19297756	18582730	18582730	18416602	18416602
1,2,2'-Trisinapoylgentiobiose	Hydroxycinnamic acids	82.7	961.925	961.881	961.92535:70250 962.9287:0 963.93206:0		58774	58774	110709	110709	26468	26468
1,2'-Disinapoyl-2-feruloylgentiobiose	Hydroxycinnamic acids	89.2	931.82	931.855	931.81982:76826 932.82317:263232 933.82653:0		193582	193582	104101	104101	137339	137339
1,5-Diferuloylquinic acid	Hydroxycinnamic acids	100	545.51	545.509	545.5105:139318 546.51385:0 547.51721:0		418195	418195	128432	128432	177945	177945
1-Caffeoyl-5-feruloylquinic acid	Hydroxycinnamic acids	91.4	531.513	531.482	531.51263:44184 532.51598:0 533.51934:0		89099	89099	75369	75369	17492	17492
1-Sinapoyl-2,2'-diferuloylgentiobiose	Hydroxycinnamic acids	94.4	901.853	901.829	901.85291:412330 902.85626:0 903.85962:0		1073466	1073466	822152	822152	1847598	1847598
24-Methylcholestanol ferulate	Hydroxycinnamic acids	82.2	579.818	579.865	579.81793:129437 580.82128:0 581.82464:0		624307	624307	164906	164906	388277	388277
24-Methylcholesterol ferulate	Hydroxycinnamic acids	81.8	577.801	577.849	577.80139:87844 578.80474:0 579.8081:0		67361	67361	237016	237016	41010	41010
2-S-Glutathionyl caftaric acid	Hydroxycinnamic acids	91.8	618.567	618.537	618.56689:103194 619.57024:53452 620.5736:0		291554	291554	189804	189804	198588	198588
3,4-Diferuloylquinic acid	Hydroxycinnamic acids	86.2	545.465	545.504	545.4646:75594 546.46795:0 547.47131:0		103666	103666	64844	64844	68110	68110
3-Caffeoylquinic acid	Hydroxycinnamic acids	89.4	355.274	355.309	355.27435:3539073 356.2777:586732 357.28106:382550		34960028	34960028	27637136	27637136	28587362	28587362
5-5'-Dehydrodiferulic acid	Hydroxycinnamic acids	81.7	387.304	387.352	387.30438:421654 388.30773:0 389.31109:0		1938509	1938509	1928732	1928732	1940941	1940941
5-Feruloylquinic acid	Hydroxycinnamic acids	88.2	369.299	369.335	369.29941:4888841 370.30276:979708 371.30612:508233	55.05508:11317 55.13699:2549 56.58524:2531 56.85128:2545 57.07073:68845 64.53519:2813 67.05502:21820 69.07063:20539 71.04987:41932 71.08624:38435 81.07067:26018 83.08603:7329 85.10179:11998 95.08175:2753 95.08622:33773 104.30363:3331 109.10139:10545 121.39268:3080 123.1175:3487 130.81331:3100 143.85553:3324 344.72418:3916 369.29874:85826	31389774	31389774	49585904	49585904	46209460	46209460
5-p-Coumaroylquinic acid	Hydroxycinnamic acids	95.8	339.289	339.309	339.28918:959537 340.29253:263795 341.29589:782534		6365244	6365244	3109081	3109081	5392085	5392085
5-Sinapoylquinic acid	Hydroxycinnamic acids	89	399.326	399.361	399.32608:107800 400.32943:0 401.33279:0		370131	370131	312494	312494	333587	333587
Avenanthramide 2c	Hydroxycinnamic acids	84.5	316.235	316.277	316.23453:338810 317.23788:72020 318.24124:156940		1865401	1865401	1905240	1905240	1998323	1998323
Avenanthramide 2f	Hydroxycinnamic acids	85.9	330.263	330.304	330.26346:136494 331.26681:0 332.27017:170415		472093	472093	521428	521428	464617	464617
Avenanthramide 2p	Hydroxycinnamic acids	98.6	300.29	300.278	300.28973:1787374 301.29308:362858 302.29644:50056		9883339	9883339	9825524	9825524	9561778	9561778
Caffeic acid	Hydroxycinnamic acids	88.8	181.122	181.157	181.12204:337636 182.12539:144065 183.12875:286588		732769	732769	856461	856461	1908665	1908665
Caffeic acid 3-O-glucuronide	Hydroxycinnamic acids	83.6	357.237	357.281	357.23706:372425 358.24041:66557 359.24377:128386		2108200	2108200	1859728	1859728	2064777	2064777
Caffeic acid 4-sulfate	Hydroxycinnamic acids	99.3	261.213	261.221	261.21277:218186 262.21612:254085 263.21948:0		1208589	1208589	973307	973307	385303	385303
Caffeoyl aspartic acid	Hydroxycinnamic acids	96.9	296.228	296.245	296.22787:120828 297.23122:290518 298.23458:0		574242	574242	562591	562591	323374	323374
Caffeoyl glucose	Hydroxycinnamic acids	98	343.285	343.298	343.28455:918190 344.2879:159620 345.29126:0		6004454	6004454	6603926	6603926	6294358	6294358
Caffeoyl tartaric acid	Hydroxycinnamic acids	88.3	313.193	313.229	313.19263:258129 314.19598:31455 315.19934:54574		1393424	1393424	1318814	1318814	1236456	1236456
Chicoric acid	Hydroxycinnamic acids	83.4	475.326	475.371	475.32611:433882 476.32946:56840 477.33282:144075		2083292	2083292	2012758	2012758	1978738	1978738
Cinnamic acid	Hydroxycinnamic acids	93.5	149.132	149.159	149.13225:1342058 150.1356:178420 151.13896:270257		8574475	8574475	7387276	7387276	8269474	8269474
Cinnamoyl glucose	Hydroxycinnamic acids	83.8	311.256	311.299	311.25555:565051 312.2589:89665 313.26226:1499507		3708072	3708072	3194034	3194034	4458032	4458032
Ferulic acid	Hydroxycinnamic acids	82.6	195.138	195.184	195.13782:1102978 196.14117:104371 197.14453:147508		8438308	8438308	7700492	7700492	7531410	7531410
Feruloyl glucose	Hydroxycinnamic acids	98.3	357.336	357.325	357.33591:2951234 358.33926:755787 359.34262:51976	55.05518:12640 56.94816:1760 57.07074:22471 58.07404:3644 60.92403:2075 67.05504:7086 69.07061:17385 70.18536:2170 71.04971:4318 71.08627:13916 72.0893:2684 79.05504:2546 81.07066:11253 81.20263:2019 83.08606:5836 85.10168:2914 85.17015:1788 93.07024:6510 95.08588:6789 97.10172:4808 102.89893:2112 107.0857:3745 109.10134:2695 121.10193:2918 140.85808:2156 180.4662:2024 225.05412:2215 354.86008:20…	26507374	26507374	27275874	27275874	24663670	24663670
Feruloyl tartaric acid	Hydroxycinnamic acids	85.5	327.214	327.256	327.21426:456022 328.21761:1168764 329.22097:506367		2266213	2266213	2399524	2399524	2157026	2157026
Feruloylglycine	Hydroxycinnamic acids	85	251.185	251.227	251.18527:3312944 252.18862:1374223 253.19198:3553277	54.0605:2344 57.03436:5619 58.40157:2045 59.04996:103523 59.44685:2523 60.19663:1954 61.33764:1818 81.07066:2922 87.73965:2278 91.0546:3713 92.83504:2274 105.06996:2534 115.05401:3335 152.17728:2661 162.61501:2631	33307078	33307078	32315484	32315484	30979382	30979382
Hydroxycaffeic acid	Hydroxycinnamic acids	85.4	197.116	197.157	197.11598:941803 198.11933:594293 199.12269:1633804		2658828	2658828	2274375	2274375	1136528	1136528
Isoferulic acid 3-O-glucuronide	Hydroxycinnamic acids	90.8	371.276	371.308	371.27649:681163 372.27984:169127 373.2832:0		5579868	5579868	4598602	4598602	2741281	2741281
Isoferulic acid 3-sulfate	Hydroxycinnamic acids	82.4	275.2	275.247	275.2005:4469496 276.20385:922357 277.20721:174643	50.90128:1240 53.00315:1494 53.03951:9539 53.94308:1318 55.01874:6113 55.05512:31679 57.03444:1921 65.03927:5307 67.05503:32590 69.07056:7560 79.05496:44828 81.07053:26835 83.04981:2585 83.08618:2465 83.89488:1700 88.97578:1840 91.05477:79122 93.07037:25036 95.04935:8197 95.08611:12434 103.05447:6211 104.06215:1904 105.04514:3181 105.07029:68026 107.04996:3866 107.08604:10382 109.06529:4002 109.1…	26405432	26405432	26593318	26593318	25419000	25419000
p-Coumaric acid	Hydroxycinnamic acids	82.7	165.111	165.158	165.11276:310252 166.11611:1016138 167.11947:12069081	50.01582:106369 51.02375:701878 53.03941:1068433 53.04184:87574 53.82896:38249 55.01866:104327 63.02359:42820 65.03933:973736 67.05496:116937 77.03917:380932 81.03388:87522 91.05465:803160 94.04169:93757 95.04951:1963145 105.03312:37242 105.04494:399279 110.19668:37340 115.07658:39911 118.06513:36386 118.52852:37881 119.04933:233096 123.04406:297438 126.51823:36526 137.69093:40232 141.55252:45356…	580252	580252	426371	426371	540511	540511
p-Coumaric acid ethyl ester	Hydroxycinnamic acids	97.2	193.195	193.211	193.19525:446531 194.1986:59608 195.20196:40234		1896853	1896853	3401017	3401017	3466790	3466790
p-Coumaroyl glucose	Hydroxycinnamic acids	97.7	327.312	327.299	327.31241:311063 328.31576:0 329.31912:0		889850	889850	894983	894983	467746	467746
p-Coumaroyl glycolic acid	Hydroxycinnamic acids	98.8	223.205	223.194	223.20523:289493 224.20858:0 225.21194:46195		1419667	1419667	1169680	1169680	1247969	1247969
p-Coumaroyl malic acid	Hydroxycinnamic acids	99.1	281.238	281.23	281.23801:379914 282.24136:237359 283.24472:197883		2383348	2383348	2391560	2391560	2523755	2523755
p-Coumaroyl tartaric acid	Hydroxycinnamic acids	99.9	297.233	297.23	297.23343:176878 298.23678:0 299.24014:116729		726863	726863	686419	686419	816829	816829
p-Coumaroyl tyrosine	Hydroxycinnamic acids	82.4	328.285	328.331	328.28476:118933 329.28811:3742650 330.29147:953434		543797	543797	368932	368932	452611	452611
Rosmarinic acid	Hydroxycinnamic acids	95.8	361.295	361.315	361.29468:57762 362.29803:0 363.30139:42082		137086	137086	244825	244825	229102	229102
Sinapic acid	Hydroxycinnamic acids	98	225.196	225.21	225.19585:818762 226.1992:61837 227.20256:234635		5546250	5546250	5200706	5200706	4769160	4769160
Sitosterol ferulate	Hydroxycinnamic acids	84.6	591.833	591.875	591.83252:3142539 592.83587:619235 593.83923:71390		14792745	14792745	13966759	13966759	14026462	14026462
Stigmastanol ferulate	Hydroxycinnamic acids	99.6	593.892	593.891	593.89154:330659 594.89489:0 595.89825:0		141801	141801	530512	530512	392056	392056
Verbascoside	Hydroxycinnamic acids	98.3	625.575	625.587	625.5741:2063569 626.57745:0 627.58081:171477	201.07007:2590 201.12294:6881 202.08282:2070 209.10387:2811 211.12122:2264 217.13603:5555 223.10849:2681 226.15437:5178 227.10078:4073 237.13518:2681 245.1319:2188 246.09041:3889 257.17902:3722 259.09018:2352 259.12906:3206 271.1778:2129 305.70657:2340 317.06589:12226 319.70236:3019 341.22943:5492 356.14557:6723 400.2673:4144 428.26068:5642 434.74744:2515 435.25766:2102 448.74387:5978 455.21835:2…	12511492	12511492	11766863	11766863	10466794	10466794
4-Hydroxycoumarin	Hydroxycoumarins	99.7	163.148	163.144	163.14804:720445 164.15139:0 165.15475:235611		5588564	5588564	4450855	4450855	5662508	5662508
Coumarin	Hydroxycoumarins	91.3	147.113	147.143	147.11278:23356504 148.11613:1507205 149.11949:0	54.03453:8715 55.0551:65957 55.85164:7008 56.05032:470025 57.07077:10023 57.72996:8778 59.34248:7542 61.10969:7857 65.03949:15334 67.05502:84077 68.05013:21321 69.05798:42580 69.98371:19816 71.48816:6998 72.08133:10814 75.21443:6690 82.06538:9572 84.08137:604209 87.99381:19581 91.5358:7965 106.0041:16177 107.03954:8531 130.08624:22427 133.20941:9202 135.97609:8295 140.53365:8407	92007040	92007040	95273096	95273096	94635880	94635880
Esculetin	Hydroxycoumarins	89	179.106	179.141	179.10626:491289 180.10961:166201 181.11297:319637		2717308	2717308	1635912	1635912	2349086	2349086
Esculin	Hydroxycoumarins	97.3	341.266	341.282	341.26633:7001344 342.26968:1303630 343.27304:327743	50.25699:1849 55.05503:4508 57.03426:1913 57.07072:11419 58.90847:1600 63.92136:2078 64.21683:2037 67.05502:4526 69.07062:2125 71.04965:2376 71.08624:4425 72.64175:2316 76.03956:2026 81.07049:4448 86.73518:2059 88.46987:1844 95.08574:5074 105.10973:2659 109.10127:2409 244.97498:2278 341.26657:118655	53039680	53039680	52427196	52427196	47240024	47240024
Scopoletin	Hydroxycoumarins	82.8	193.122	193.168	193.12231:1047047 194.12566:723220 195.12902:545503		7012586	7012586	7123644	7123644	7345773	7345773
Umbelliferone	Hydroxycoumarins	91.6	163.112	163.142	163.11171:11146748 164.11506:1309277 165.11842:1538495	51.0238:17037 51.36208:3464 53.03949:40908 55.01869:7351 55.05514:5923 59.9273:4159 60.62329:3630 63.02373:8950 65.03936:19040 66.22729:3872 66.29157:3646 67.05536:4473 77.03915:8066 78.0473:3907 79.05486:37210 89.03916:19595 91.04955:5623 91.05489:80279 93.0702:4590 95.04955:40607 103.05472:34934 105.04501:13211 105.07034:42240 107.04943:4978 107.08611:7031 115.05439:15831 117.07035:7215 119.085…	105447496	105447496	101614880	101614880	98706680	98706680
Urolithin A	Hydroxycoumarins	82.6	229.155	229.2	229.15469:32856586 230.15804:3761044 231.1614:0	54.82644:26437 58.06593:312771 59.07376:62473 60.0816:126720 66.68913:22672 68.05022:103888 70.06583:2012404 81.74873:26977 82.79385:32158 88.60635:25141 96.08118:226827 109.14361:31257 114.05497:69643 114.09164:31619 115.65337:26083 139.26129:30421 142.08617:234231 224.2076:30225 229.1335:33109 229.15457:374976	164715792	164715792	166326656	166326656	166041744	166041744
Urolithin B	Hydroxycoumarins	95.9	213.221	213.201	213.22131:117737 214.22466:66837 215.22802:0		280896	280896	317733	317733	439900	439900
Urolithin B 3-O-glucuronide	Hydroxycoumarins	88.8	389.289	389.325	389.28931:553325 390.29266:0 391.29602:0		2235458	2235458	2255840	2255840	2487446	2487446
Urolithin C	Hydroxycoumarins	80.3	245.15	245.2	245.1497:4445666 246.15305:691095 247.15641:2247177	63.15558:2008 65.49078:2227 70.5966:2543 86.06063:16725 86.09693:78478 88.19934:2789 94.63262:2258 95.34818:2341 114.05507:3691 132.10165:10315 139.49217:2747 151.18855:2871	27315644	27315644	27075186	27075186	28564444	28564444
Phenacetylglycine	Hydroxyphenylacetic acids	88	194.162	194.199	194.16214:1005691 195.16549:299683 196.16885:0		7184824	7184824	7644354	7644354	6601140	6601140
Phenylacetic acid	Hydroxyphenylacetic acids	71.6	137.06	137.06	137.05952:803709632 138.06287:85060624 139.06623:6294279	51.02379:203593 53.00303:195132 53.03962:42542 55.02993:46724 56.80254:34702 57.48458:40408 63.0238:326318 65.03935:3293078 75.02356:44675 76.23103:38775 91.05475:1167077 97.40395:47632 103.60725:42067 119.04934:118458 128.12936:53669 137.0598:91518	4301997568	4301997568	4131828992	4131828992	4094088448	4094088448
5-(3',4'-Dihydroxyphenyl)-valeric acid	Hydroxyphenylpentanoic acids	72.7	211.096	211.096	211.09654:4280929 212.09989:623647 213.10325:4074025	51.02386:6930 52.0317:4455 53.00296:2670 53.03945:21277 55.00312:2643 55.01873:10384 55.05512:7640 55.93517:2753 56.68943:2292 65.0394:36641 66.04721:8224 67.05502:27611 68.9978:13607 69.03426:5742 70.3091:2735 77.03903:4562 78.04698:10529 79.05494:46093 80.02644:3672 81.03401:8083 81.07031:4716 89.03932:4268 90.04698:10868 91.05478:83291 93.03425:5907 93.07021:5338 94.04182:8962 95.0496:46610 95…	22923732	22923732	23453646	23453646	23473012	23473012
5-(3',5'-dihydroxyphenyl)-?-valerolactone 3-O-glucuronide	Hydroxyphenylpentanoic acids	84.8	385.292	385.335	385.29257:5991652 386.29592:1274722 387.29928:193630	57.07077:6367 57.81364:4031 64.17432:3714 66.30328:3588 67.80885:4044 70.38152:3862 71.08629:4148 87.58541:3891 127.06625:4370 203.55367:5291 228.09485:4389 309.97528:4892 385.29221:303497	42694588	42694588	41427156	41427156	40728164	40728164
Dihydrocaffeic acid 3-O-glucuronide	Hydroxyphenylpropanoic acids	88.4	359.262	359.297	359.26248:2246908 360.26583:79714 361.26919:102819		6020704	6020704	13445743	13445743	28719040	28719040
Dihydroferulic acid 4-O-glucuronide	Hydroxyphenylpropanoic acids	84.6	373.282	373.324	373.28171:97936 374.28506:0 375.28842:0		175904	175904	168907	168907	153989	153989
Dihydroferulic acid 4-sulfate	Hydroxyphenylpropanoic acids	82.2	277.216	277.263	277.21631:2550296 278.21966:506376 279.22302:252377	53.03947:10575 55.05511:19521 57.07064:2681 57.65999:1605 60.47346:1538 67.02759:1287 67.05497:24696 69.07082:7876 79.05492:54603 81.07049:19898 83.08632:2171 91.04956:2558 91.05482:39278 93.07034:47868 95.04974:11941 95.0861:7919 105.04504:4488 105.07041:11442 107.08595:12733 109.0653:2245 109.10162:3994 119.08564:2206 121.10129:6070 133.10088:2778 135.11693:5089 234.19644:1961 245.07387:1685 27…	24190728	24190728	16637461	16637461	23166448	23166448
Dihydroferuloylglycine	Hydroxyphenylpropanoic acids	86.3	254.211	254.251	254.2112:259839 255.21455:96026 256.21791:66294		1564527	1564527	1712338	1712338	1653302	1653302
Dihydrosinapic acid	Hydroxyphenylpropanoic acids	84.9	227.183	227.226	227.18343:1543120 228.18678:206720 229.19014:135018		8503973	8503973	8686476	8686476	8592854	8592854
[6]-Gingerol	Hydroxyphenylpropenes	93.2	301.407	301.434	301.4068:169752 302.41015:0 303.41351:0		288293	288293	347932	347932	656876	656876
Acetyl eugenol	Hydroxyphenylpropenes	94.7	207.214	207.238	207.21422:150440 208.21757:0 209.22093:0		546793	546793	432125	432125	877586	877586
2',7-Dihydroxy-4',5'-dimethoxyisoflavone	Isoflavonoids	88.5	315.253	315.289	315.25305:149630 316.2564:51778 317.25976:0		802711	802711	555483	555483	579253	579253
2-Dehydro-O-desmethylangolensin	Isoflavonoids	91.2	257.222	257.253	257.22189:124847 258.22524:0 259.2286:0		147078	147078	303011	303011	138412	138412
2'-Hydroxyformononetin	Isoflavonoids	95.7	285.242	285.263	285.24237:379196 286.24572:48360 287.24908:76883		2737726	2737726	2384573	2384573	2635347	2635347
3',4',7-Trihydroxyisoflavan	Isoflavonoids	91.2	259.238	259.269	259.23807:519833 260.24142:57773 261.24478:57919		2144886	2144886	2043688	2043688	2100868	2100868
3',4',7-Trihydroxyisoflavanone	Isoflavonoids	100	273.254	273.253	273.25354:431296 274.25689:778692 275.26025:226886		1865111	1865111	1922948	1922948	3668298	3668298
3'-O-Methylviolanone	Isoflavonoids	63.5	331.139	331.118	331.1387:2937819 332.14205:417428 333.14541:158864	55.01864:1882 55.05511:6226 58.06569:1678 65.03931:2807 67.05505:29349 69.07079:3304 74.69054:1948 79.05508:9912 81.0705:11087 83.17011:1900 85.06553:3390 91.05468:6402 93.07048:33001 95.04966:23236 95.08592:3698 97.06486:3250 105.07034:13550 107.08598:25101 109.06519:3668 109.10136:2045 117.06997:2441 119.08572:10655 121.06484:4927 121.10134:38644 123.08087:2267 125.07162:2061 127.07478:2153 131…	14568952	14568952	14709520	14709520	13903934	13903934
4',7-Dihydroxy-6-methoxyisoflavan	Isoflavonoids	62.4	273.133	273.112	273.13309:2894728 274.13644:344877 275.1398:82717	53.00315:3806 53.03941:5177 53.04301:1091 55.0188:6622 55.0551:9595 65.03943:8029 66.18123:1278 67.01859:27039 67.05495:18365 68.99786:28644 69.03423:28899 69.0706:3417 71.05009:1948 79.01846:3982 79.05505:10143 81.03407:2648 81.07053:28702 83.01334:6516 87.00807:2561 89.64362:1466 91.05471:101671 93.07014:2817 95.04958:16929 95.08597:2589 97.02887:14783 103.05464:4340 105.04549:1836 105.07012:55…	18111606	18111606	17074208	17074208	16128459	16128459
4'-O-Methylequol	Isoflavonoids	99.5	257.303	257.296	257.30298:605127 258.30633:154844 259.30969:0		3346210	3346210	3364048	3364048	3272283	3272283
5'-Hydroxy-O-desmethylangolensin	Isoflavonoids	53.9	275.091	275.091	275.09128:1657378 276.09463:297253 277.09799:75629	53.03947:5204 55.01854:1392 55.07848:1122 55.93542:1257 67.01858:8662 67.05506:1486 77.82307:1123 79.05486:8578 81.03419:2978 81.07064:1387 85.02903:5408 91.05457:1609 95.04961:9148 105.04508:2778 105.06998:1695 107.04951:179629 114.38103:1185 123.04436:1919 125.90206:1132 127.03915:5269 133.63936:1338 142.47696:1321 147.95375:1448 151.03914:4529 169.04961:6885	7700928	7700928	7627144	7627144	7491544	7491544
5'-Methoxy-O-desmethylangolensin	Isoflavonoids	99.9	289.293	289.295	289.29285:281033 290.2962:0 291.29956:0		1184562	1184562	1093678	1093678	1115376	1115376
6'-Hydroxyangolensin	Isoflavonoids	74.1	289.128	289.107	289.12781:770634 290.13116:165973 291.13452:269319	53.00318:2349 53.03943:4750 55.0188:6887 55.05505:5894 65.03604:2433 65.03933:9957 67.01862:44703 67.05505:7098 68.99784:40402 69.0342:42168 69.07083:3031 71.0498:5342 74.57272:2184 79.01846:6147 79.05492:29711 81.03416:3929 83.01335:9199 83.04963:4156 85.02879:2452 89.03909:103623 90.27898:2463 91.05458:10280 93.03403:4523 93.07031:9270 95.04948:6073 95.08588:3244 97.0289:19893 103.05476:3480 10…	3897380	3897380	3572833	3572833	3271791	3271791
6''-O-Acetyldaidzin	Isoflavonoids	98.4	459.404	459.415	459.40445:5341692 460.4078:1508588 461.41116:370580	51.79675:2754 55.05513:46559 57.03434:16196 57.07074:98399 63.85972:3097 67.05513:27181 69.07063:87080 71.0863:69216 79.0548:11587 81.07048:45945 83.04971:7475 83.08137:4540 83.0862:62792 85.06555:4046 85.10186:35346 93.07025:20810 95.08606:42220 97.06555:19188 97.10159:52534 106.97456:3193 107.08582:22847 109.10174:23583 111.08057:10362 111.117:17197 112.67644:3819 115.07652:3918 121.10137:25917…	26951988	26951988	31548256	31548256	34823084	34823084
6''-O-Acetylgenistin	Isoflavonoids	95.8	475.434	475.414	475.43396:632194 476.43731:0 477.44067:0		3001557	3001557	1911099	1911099	1111501	1111501
6''-O-Acetylglycitin	Isoflavonoids	99.9	489.439	489.441	489.43906:66036 490.44241:0 491.44577:0		118553	118553	81234	81234	200984	200984
6''-O-Malonyldaidzin	Isoflavonoids	86.2	503.384	503.424	503.38443:5735140 504.38778:603651 505.39114:141491		31868822	31868822	32218574	32218574	32380468	32380468
6''-O-Malonylgenistin	Isoflavonoids	89	519.389	519.424	519.38885:329022 520.3922:109688 521.39556:57533		1854830	1854830	1787510	1787510	1889054	1889054
Daidzein 4'-O-glucuronide	Isoflavonoids	98.8	431.352	431.362	431.35202:2913725 432.35537:769606 433.35873:149894		26574594	26574594	9795391	9795391	9008751	9008751
Daidzin	Isoflavonoids	84.6	417.336	417.378	417.33591:148055 418.33926:0 419.34262:240263		408410	408410	528786	528786	675894	675894
Daidzin 4'-O-glucuronide	Isoflavonoids	94.3	593.478	593.502	593.47778:217805 594.48113:0 595.48449:0		425799	425799	933888	933888	357970	357970
Dihydroformononetin	Isoflavonoids	86.7	271.319	271.28	271.31909:196845 272.32244:0 273.3258:0		954990	954990	967413	967413	991462	991462
Equol	Isoflavonoids	61.8	243.123	243.102	243.12254:15981322 244.12589:2433854 245.12925:288683	51.02382:19003 53.03944:32279 55.0187:21939 55.93525:9095 56.05026:13836 57.03439:60749 64.63517:6468 65.03941:10215 67.05502:25281 67.67577:7326 71.43268:6098 72.9379:12305 77.03925:24287 79.05491:55984 84.04499:57323 86.09702:18613 91.05486:13773 93.02134:7133 95.04958:56401 103.05491:40748 105.03405:46361 105.04465:15620 105.07029:116406 111.04482:8689 123.0442:457978 133.06461:31202 139.59644…	149385072	149385072	159604288	159604288	148009872	148009872
Formononetin	Isoflavonoids	99.5	269.259	269.264	269.2587:417670 270.26205:59329 271.26541:90261		2727164	2727164	3279486	3279486	1343589	1343589
Formononetin 7-O-glucuronide	Isoflavonoids	81.4	445.34	445.388	445.34012:105815 446.34347:0 447.34683:0		204096	204096	152548	152548	366275	366275
Genistein	Isoflavonoids	80.1	271.06	271.06	271.05991:2745347 272.06326:468669 273.06662:746968	52.97084:1381 53.03935:1608 55.01867:2532 57.07053:1948 65.03934:19048 67.05532:1713 68.99781:19703 70.06583:5302 79.01852:2116 79.05482:1736 83.66671:1508 84.08126:1860 91.05466:8993 93.03408:2534 95.04991:2207 103.05444:3335 105.03363:2655 107.04928:11355 111.04422:8039 115.05447:16919 116.06176:1774 117.06963:5132 121.02854:85871 121.03925:11414 128.06186:4196 129.0699:2783 131.04922:4957 135.…	20599978	20599978	31714112	31714112	25997576	25997576
Glycitein 4'-O-glucuronide	Isoflavonoids	93.9	461.363	461.388	461.36252:190255 462.36587:225676 463.36923:0		1030949	1030949	1062501	1062501	1002435	1002435
Glycitin	Isoflavonoids	99	447.396	447.404	447.39587:431073 448.39922:86178 449.40258:39826		679798	679798	2683673	2683673	819481	819481
Irilone	Isoflavonoids	98.8	299.258	299.247	299.25784:1108666 300.26119:165179 301.26455:24963		7650511	7650511	6555242	6555242	8205102	8205102
O-Desmethylangolensin	Isoflavonoids	98.3	259.282	259.269	259.28223:44148608 260.28558:3260224 261.28894:189868		225259872	225259872	225223856	225223856	225858400	225858400
Pseudobaptigenin	Isoflavonoids	94.7	283.224	283.248	283.22443:3102550 284.22778:465506 285.23114:167468	50.25103:2350 55.05503:5653 55.68629:1822 57.07062:3127 61.18763:1905 67.05502:4217 72.93772:3596 77.67074:1920 97.48955:2065 98.70951:1917 105.84715:2190 117.22041:1980 154.39552:2398 171.70135:2405 210.68153:2802 246.75288:2424 272.03986:2654 283.22488:19097	30074860	30074860	32216318	32216318	30823442	30823442
Sativanone	Isoflavonoids	98.3	301.293	301.306	301.293:348470 302.29635:0 303.29971:0		1710690	1710690	1600092	1600092	1571548	1571548
Tectorigenin 7-sulfate	Isoflavonoids	93.4	381.3	381.326	381.29993:2684818 382.30328:561383 383.30664:6036276		30740900	30740900	30292816	30292816	24935078	24935078
Violanone	Isoflavonoids	96.5	317.324	317.305	317.32425:171516 318.3276:116111 319.33096:0		756282	756282	643688	643688	619583	619583
2-Hydroxyenterolactone	Lignans	99.2	315.326	315.332	315.32556:1179778 316.32891:304859 317.33227:0		7039734	7039734	6860438	6860438	7046187	7046187
Anhydro-secoisolariciresinol	Lignans	86.3	345.362	345.402	345.36246:73347 346.36581:0 347.36917:0		54124	54124	290306	290306	228557	228557
Arctigenin	Lignans	88.7	373.447	373.412	373.44739:105720 374.45074:0 375.4541:0		162435	162435	80120	80120	144975	144975
Conidendrin	Lignans	96.5	357.35	357.369	357.35022:802084 358.35357:0 359.35693:0		3738377	3738377	4442086	4442086	4674690	4674690
Deoxyschisandrin	Lignans	97.2	417.49	417.507	417.49045:76743 418.4938:0 419.49716:0		172546	172546	93606	93606	94654	94654
Dimethylmatairesinol	Lignans	87.9	387.475	387.438	387.47531:58391 388.47866:0 389.48202:0		112062	112062	65254	65254	56339	56339
Gomisin D	Lignans	99.9	531.561	531.564	531.5614:139333 532.56475:58455 533.56811:0		360678	360678	571833	571833	508778	508778
Lariciresinol	Lignans	88.9	361.366	361.401	361.36581:82426 362.36916:0 363.37252:32701		241316	241316	338910	338910	230846	230846
Lariciresinol-sesquilignan	Lignans	85.7	557.56	557.601	557.55994:55013 558.56329:0 559.56665:0		51706	51706	47395	47395	113458	113458
Matairesinol	Lignans	96.3	359.365	359.385	359.36548:1045932 360.36883:0 361.37219:0		4475554	4475554	4326022	4326022	4131002	4131002
Schisandrin	Lignans	93	433.479	433.507	433.47922:81520 434.48257:0 435.48593:0		170032	170032	89432	89432	183904	183904
Schisandrin C	Lignans	90.5	385.39	385.422	385.38998:149343 386.39333:64917 387.39669:0		601215	601215	551387	551387	542253	542253
Schisanhenol	Lignans	92.6	403.453	403.481	403.45258:43647 404.45593:0 405.45929:0		53637	53637	139371	139371	33996	33996
Secoisolariciresinol-sesquilignan	Lignans	94.5	559.593	559.617	559.59271:74254 560.59606:0 561.59942:0		180238	180238	242563	242563	45207	45207
Sesamin	Lignans	98.8	355.342	355.353	355.34241:363812 356.34576:0 357.34912:12321476		1546406	1546406	868029	868029	1582653	1582653
Sesaminol 2-O-triglucoside	Lignans	93.6	831.762	831.737	831.76239:8920037 832.76574:3514932 833.7691:0		25752020	25752020	26310526	26310526	28054736	28054736
Sesamol	Lignans	99.2	139.112	139.121	139.1115:401284 140.11485:73590 141.11821:60157		2576258	2576258	1495469	1495469	2217782	2217782
Sesamolin	Lignans	97.5	371.338	371.353	371.33826:3473524 372.34161:0 373.34497:1948570		12084857	12084857	10177247	10177247	8665716	8665716
Syringaresinol	Lignans	96.5	419.418	419.437	419.41824:130524 420.42159:0 421.42495:61998		491962	491962	372047	372047	264725	264725
Tigloylgomicin H	Lignans	90	501.614	501.581	501.61395:67864 502.6173:0 503.62066:0		47391	47391	62853	62853	136667	136667
Trachelogenin	Lignans	97.8	389.397	389.411	389.39688:35908 390.40023:0 391.40359:0		63526	63526	93413	93413	96720	96720
1,4-Naphtoquinone	Naphtoquinones	86	159.113	159.153	159.11282:366868 160.11617:63672 161.11953:281064		1242801	1242801	1726700	1726700	1102609	1102609
Juglone	Naphtoquinones	83	175.108	175.153	175.10799:586275904 176.11134:53887556 177.1147:4539585	50.06763:214565 59.68827:248176 60.05643:1788722 61.51929:272226 61.67978:244659 68.05036:477946 70.06588:41113940 71.04988:468619 90.56522:281378 112.07579:593447 116.07045:330152	4467942400	4467942400	4456021504	4456021504	4652026880	4652026880
1,3,5-Trimethoxybenzene	Non-phenolic metabolites	99.5	169.195	169.19	169.19513:610688 170.19848:94002 171.20184:2860516		4215328	4215328	3385445	3385445	3765879	3765879
4-Ethylbenzoic acid	Non-phenolic metabolites	94.7	151.152	151.174	151.15181:1311634 152.15516:0 153.15852:0		3149909	3149909	2656083	2656083	3636788	3636788
Vanilloylglycine	Non-phenolic metabolites	82.5	226.152	226.198	226.1517:690024 227.15505:144796 228.15841:31396		5008491	5008491	5078122	5078122	4518134	4518134
3,4-Dihydroxyphenylglycol	Other polyphenols	98.1	171.149	171.163	171.14926:5744918 172.15261:688775 173.15597:69337	50.7988:2491 53.00298:6827 53.03927:3286 53.15301:2788 55.01867:9773 55.05511:57732 56.01384:4313 56.78096:2876 56.82048:2741 57.07067:10842 63.82832:3227 64.22361:2931 66.46047:3124 72.0451:83404 75.18229:3111 75.71795:3095 78.96632:3555 83.08604:6151 84.04491:5321 87.04457:19472 88.35788:3268 89.07141:4869 97.00854:3356 100.73419:3312 132.55905:3407 143.80734:4518 153.49371:3092 159.95287:3751	58181256	58181256	55381792	55381792	58268332	58268332
Arbutin	Other polyphenols	89.5	273.217	273.251	273.21686:390916 274.22021:0 275.22357:50035		2217912	2217912	1559735	1559735	1738736	1738736
Catechol	Other polyphenols	99.4	111.117	111.111	111.11706:954358 112.12041:128128 113.12377:31023	54.3576:14654 57.93556:317031 58.93331:13658 65.65337:14616 101.94895:18480	6624539	6624539	7016998	7016998	6402862	6402862
Coumestrol	Other polyphenols	81.1	269.172	269.221	269.17233:586732 270.17568:72798 271.17904:201340		3703445	3703445	4016491	4016491	4026664	4026664
Isopropyl 3-(3,4-dihydroxyphenyl)-2-hydroxypropanoate	Other polyphenols	81	241.203	241.252	241.20349:1273190 242.20684:66034 243.2102:31837		6472458	6472458	6290183	6290183	6048723	6048723
Lithospermic acid	Other polyphenols	85.1	539.415	539.456	539.41486:429840 540.41821:152487 541.42157:73026		2568716	2568716	2348674	2348674	2094061	2094061
Phenol	Other polyphenols	94	95.086	95.1112	95.086:1068181 96.08935:0 97.09271:154987		6553521	6553521	6556916	6556916	6524692	6524692
Phlorin	Other polyphenols	80.5	289.201	289.251	289.20087:472521 290.20422:104574 291.20758:65142		2089770	2089770	2120662	2120662	2050759	2050759
Pyrogallol	Other polyphenols	99.7	127.112	127.11	127.11181:129275 128.11516:769942 129.11852:119336	51.02378:29511 52.37952:11719 53.0032:27816 53.03942:95535 53.04137:10861 55.01869:34327 58.67117:10819 65.90244:13431 81.03417:22376 109.02841:17617 127.03905:41407	324388	324388	500947	500947	344251	344251
Salvianolic acid B	Other polyphenols	99.1	719.607	719.614	719.60736:240270 720.61071:0 721.61407:0		424301	424301	151456	151456	331698	331698
Salvianolic acid C	Other polyphenols	98.9	493.425	493.431	493.42517:1979494 494.42852:572149 495.43188:2323431		7607334	7607334	4555136	4555136	8403356	8403356
Salvianolic acid D	Other polyphenols	83.3	239.149	239.194	239.14906:879207 240.15241:223977 241.15577:0		6424056	6424056	6583189	6583189	6065970	6065970
Salvianolic acid G	Other polyphenols	96.1	419.331	419.351	419.33072:93276 420.33407:0 421.33743:0		251840	251840	355128	355128	410084	410084
Carnosic acid	Phenolic terpenes	93.9	333.459	333.434	333.45932:102367 334.46267:0 335.46603:81417		90374	90374	243088	243088	225634	225634
3,4,5,4'-Tetramethoxystilbene	Stilbenes	93.3	477.745	477.718	477.74457:52880 478.74792:0 479.75128:0		164200	164200	111517	111517	115575	115575
3'-Hydroxy-3,4,5,4'-tetramethoxystilbene	Stilbenes	96.7	303.304	303.322	303.30426:212271 304.30761:73511 305.31097:0		992733	992733	1133456	1133456	679136	679136
4'-Hydroxy-3,4,5-trimethoxystilbene	Stilbenes	99.1	287.314	287.322	287.31381:1308838 288.31716:168212 289.32052:0		6928289	6928289	6943286	6943286	6714433	6714433
cis-Resveratrol 3-sulfate	Stilbenes	97.4	309.29	309.306	309.28979:267365 310.29314:58331 311.2965:0		1002685	1002685	994165	994165	980739	980739
Dihydroresveratrol	Stilbenes	81	231.211	231.259	231.21089:206426 232.21424:112551 233.2176:70845		792580	792580	1233677	1233677	1377871	1377871
e-Viniferin	Stilbenes	86.6	455.432	455.471	455.43192:121197 456.43527:441528 457.43863:0		61459	61459	152997	152997	187621	187621
Piceatannol	Stilbenes	95.9	245.222	245.243	245.22224:226334 246.22559:0 247.22895:0		743943	743943	821163	821163	1315237	1315237
Piceatannol 3-O-glucoside	Stilbenes	82.1	407.337	407.383	407.33664:2684464 408.33999:1669471 409.34335:2424906		29389304	29389304	22666842	22666842	17807284	17807284
Pinosylvin	Stilbenes	99.8	213.24	213.244	213.24042:396164 214.24377:1643013 215.24713:255489		987423	987423	1275308	1275308	2031744	2031744
Resveratrol 5-O-glucoside	Stilbenes	81	391.335	391.384	391.33533:119648 392.33868:0 393.34204:90726		241709	241709	518663	518663	216112	216112
Trans-Resveratrol	Stilbenes	97.3	229.228	229.243	229.22763:202879 230.23098:117536 231.23434:42204		591928	591928	595670	595670	1381506	1381506
3,4-DHPEA-AC	Tyrosols	99.1	197.209	197.2	197.20926:63974 198.21261:0 199.21597:604441		119793	119793	126056	126056	52443	52443
3,4-DHPEA-EA	Tyrosols	87.5	379.336	379.373	379.33569:164841 380.33904:198623 381.3424:1353919		383526	383526	470513	470513	938831	938831
3,4-DHPEA-EDA	Tyrosols	96.7	321.319	321.337	321.31921:141412 322.32256:0 323.32592:0		235002	235002	328347	328347	622776	622776
Hydroxytyrosol	Tyrosols	96	155.143	155.163	155.14287:1192398 156.14622:121343 157.14958:0		6925711	6925711	5227228	5227228	6468440	6468440
Hydroxytyrosol 4-O-glucoside	Tyrosols	97.5	317.288	317.304	317.28787:7167822 318.29122:675351 319.29458:43646		35733440	35733440	34570932	34570932	34927348	34927348
Ligstroside	Tyrosols	84.6	525.557	525.514	525.55725:113338 526.5606:0 527.56396:0		333858	333858	432716	432716	389388	389388
Ligstroside-aglycone	Tyrosols	84	363.33	363.374	363.32993:135518 364.33328:0 365.33664:115595		535936	535936	551220	551220	517857	517857
Oleoside 11-methylester	Tyrosols	93.8	405.34	405.366	405.34033:63099 406.34368:0 407.34704:0		195629	195629	234332	234332	237537	237537
Oleuropein	Tyrosols	99.9	563.51	563.514	563.51025:116093 564.5136:0 565.51696:0		195314	195314	442482	442482	310894	310894
Oleuropein-aglycone	Tyrosols	89.9	401.341	401.373	401.34109:331272 402.34444:67039 403.3478:52037		156686	156686	529394	529394	586538	586538
Tyrosol 4-sulfate	Tyrosols	90.9	219.196	219.227	219.1955:839762 220.19885:109483 221.20221:215152		6551844	6551844	6276243	6276243	6135136	6135136
Cyanidin 3-gentiobioside	Anthocyanins	99.6	612.163	612.168	612.16333:195649680 613.16668:49686928 614.17004:8800549		1220317696	1220317696	1225959808	1225959808	1217331584	1217331584
Delphinidin	Anthocyanins	95.1	302.027	302.043	302.02731:10528137 303.03066:0 304.03402:473177		88101416	88101416	60571228	60571228	61688940	61688940
Pelargonidin 3,5-di-O-glucoside	Anthocyanins	100	594.158	594.159	594.15808:4468518 595.16143:1297728 596.16479:77267	85.02906:49616 88.44995:7224 97.02919:33244 115.03912:31688 120.0806:9388 127.0392:17527 129.10281:9957 145.04973:10671 161.07285:6279 196.96732:7977 286.04471:11202 287.05499:701227 288.05829:32681 300.06308:892522 300.56473:131309 313.07068:509238 313.09912:7249 314.07645:30804 368.75131:8033 447.11353:39288 594.15411:60945	35931712	35931712	35525116	35525116	34469772	34469772
Malvidin 3-(6''-acetyl-galactoside)	Anthocyanins	98.6	536.161	536.152	536.16071:6563461 537.16406:1080682 538.16742:0		22011846	22011846	8016003	8016003	8831081	8831081
Malvidin 3-arabinoside	Anthocyanins	100	462.116	462.117	462.11575:2978644 463.1191:551014 464.12246:0	69.03425:2996 70.06588:10416 78.33392:2232 79.57732:2061 83.54567:2523 84.08134:3592 85.0289:8699 86.09708:7227 101.92799:2606 106.79122:2553 107.26738:2917 109.02908:3271 120.08106:3512 132.12852:2780 133.10207:2775 137.02342:7231 168.73639:2651 197.38875:2590 231.063:3503 284.05185:3477 286.04706:26719 287.05493:399024 288.05786:13952 299.05463:22873 300.06287:183953 300.56436:16604 313.07059:3…	21882886	21882886	23651712	23651712	20226258	20226258
Pelargonidin 3-O-sophoroside	Anthocyanins	99.9	596.171	596.173	596.1709:6726018 597.17425:1614754 598.17761:0		19264154	19264154	19922698	19922698	20886066	20886066
Pelargonidin 3-glucoside	Anthocyanins	99.9	434.118	434.121	434.11801:6295508 435.12136:849137 436.12472:0		19076256	19076256	20081400	20081400	19530846	19530846
Peonidin 3-O-(6''-p-coumaroyl-glucoside)	Anthocyanins	97.9	609.569	609.554	609.56879:3351248 610.57214:0 611.5755:0	201.12312:14212 208.65262:4803 211.11923:6259 217.13611:11148 223.10696:10134 229.21185:5952 237.13397:7363 244.16415:8578 257.17853:8125 294.33923:6729 303.05014:56851 341.22955:10667 350.07474:6143 351.54922:6185 356.14459:9148 428.26132:12895 513.34973:14653 541.34326:33469 542.34503:9421 546.30902:7512 606.315:9230 607.54926:6246 609.19696:12671 609.34644:11551 609.44592:12366 609.57227:23215…	17635268	17635268	16342379	16342379	15463514	15463514
Malvidin 3-sophoroside 5-glucoside	Anthocyanins	84	818.296	818.247	818.29584:2983270 819.29919:1190096 820.30255:543314	70.06579:17334 78.66486:2085 85.02934:2207 86.09668:2904 115.0868:2500 125.07113:6355 126.03799:2314 130.06519:4526 141.10229:3130 141.90413:2126 157.09744:2792 159.09125:6833 169.09674:2895 185.09209:5126 198.08728:12321 202.9637:2785 217.0647:7705 219.07927:4650 242.11424:5623 251.0518:36850 254.11328:7229 256.14362:17793 274.11649:3196 284.13965:31205 287.05408:3729 301.16656:6902 320.07471:54…	14473573	14473573	14826118	14826118	14277740	14277740
Cyanidin 3-O-(6''-succinyl-glucoside)	Anthocyanins	91.6	549.487	549.458	549.48737:3027108 550.49072:1180646 551.49408:216791	50.02831:1935 55.055:39860 56.09113:2062 57.07067:106175 66.75057:1950 67.05494:51856 69.07057:73747 71.04955:3562 71.08622:80099 73.93586:2328 79.05476:10715 81.07048:82982 83.08608:52422 85.065:2709 85.10171:37111 93.07011:16006 95.08591:93395 97.06528:3332 97.1015:36180 97.45021:2333 97.80605:2418 99.08045:2804 107.08584:12628 109.09407:3021 109.1014:46535 111.08041:4680 111.11698:10169 121.10…	12915168	12915168	15013732	15013732	16362536	16362536
Cyanidin 3-glucosyl-rutinoside	Anthocyanins	99.8	758.223	758.226	758.22345:4325780 759.2268:1414702 760.23016:0		12306665	12306665	12247986	12247986	13302965	13302965
Pelargonidin 3-rhamnoside	Anthocyanins	66.8	418.171	418.126	418.17072:2293427 419.17407:689749 420.17743:440383		10567119	10567119	10433034	10433034	10995078	10995078
Delphinidin 3,5-diglucoside	Anthocyanins	81.8	628.195	628.163	628.19507:2014257 629.19842:477311 630.20178:0		10471236	10471236	10586283	10586283	9977899	9977899
Delphinidin 3-O-arabinoside	Anthocyanins	98.7	435.368	435.358	435.36795:934599 436.3713:649832 437.37466:1815140		9693161	9693161	8332112	8332112	6569908	6569908
Delphinidin 3-[6''-(4'''-p-coumaroylrhamnosyl)glucoside] 5-glucoside	Anthocyanins	94	920.276	920.258	920.27576:2219419 921.27911:1210121 922.28247:369317		6029718	6029718	6753207	6753207	7048502	7048502
Malvidin 3-caffeoyl-glucoside	Anthocyanins	98.7	650.207	650.199	650.20734:1827326 651.21069:0 652.21405:0		5883146	5883146	3224494	3224494	2249649	2249649
Pelargonidin 3-p-coumarylglucoside	Anthocyanins	99.9	580.159	580.157	580.15906:1220968 581.16241:710007 582.16577:0		5629004	5629004	6817755	6817755	7344140	7344140
Pelargonidin 3-O-rutinoside	Anthocyanins	99.1	579.534	579.527	579.53351:1205505 580.53686:0 581.54022:0		5174544	5174544	3463928	3463928	3843512	3843512
Pelargonidin 3-O-[2-O-(6-(E)-feruloyl-beta-D-glucopyranosyl)-6-O-(E)-feruloyl-beta-D-glucopyranoside] 5-O-(beta-D-glucopyranoside)	Anthocyanins	99.6	1110.32	1110.32	1110.31665:939304 1111.32:639705 1112.32336:0		4848077	4848077	4315200	4315200	2981334	2981334
Cyanidin 3-glucoside	Anthocyanins	99.9	448.103	448.101	448.10269:839551 449.10604:1486249 450.1094:214382		4660594	4660594	4845286	4845286	4904486	4904486
Delphinidin 3-glucoside 5-(6''-malonylglucoside)	Anthocyanins	99.9	714.161	714.164	714.16138:999126 715.16473:283669 716.16809:0		4354686	4354686	3845136	3845136	3985556	3985556
4-O-Methyldelphinidin 3-O-D-glucoside	Anthocyanins	86.8	479.45	479.411	479.45004:917054 480.45339:0 481.45675:0		4343736	4343736	4306875	4306875	3942029	3942029
Malvidin 3-alpha-L-galactoside	Anthocyanins	98.7	486.161	486.153	486.16129:839867 487.16464:257196 488.168:85990		4257756	4257756	4166895	4166895	3979698	3979698
Malvidin 3-O-(6''-acetyl-galactoside)	Anthocyanins	99.2	535.472	535.474	535.47192:733923 536.47527:372864 537.47863:699560		4025395	4025395	5611215	5611215	4696922	4696922
Cyanidin 3-(malonylsophoroside) 5-glucoside	Anthocyanins	88.9	858.231	858.207	858.23145:1260855 859.2348:304749 860.23816:0		4019058	4019058	4493416	4493416	4246911	4246911
Peonidin 3-O-(2-O-(6-O-(E)-caffeoyl-D-glucosyl)-D-glucoside)-5-O-D-glucoside	Anthocyanins	92.5	949.862	949.835	949.862:875385 950.86535:338819 951.86871:0		3917635	3917635	5195438	5195438	7031969	7031969
Cyanidin 3-[6''-(4-glucosyl-p-coumaryl)sophoroside] 5-glucoside	Anthocyanins	95	1082.33	1082.31	1082.3269:1117227 1083.33025:624496 1084.33361:0		3786924	3786924	4037755	4037755	4339853	4339853
Delphinidin 3-lathyroside 5-glucoside	Anthocyanins	64.7	758.144	758.191	758.14441:898407 759.14776:158659 760.15112:0		3713793	3713793	3908750	3908750	3890625	3890625
Cyanidin 3-(3-glucosyl-6-malonylglucoside) 4'-glucoside	Anthocyanins	87.1	854.222	854.249	854.22229:675471 855.22564:221527 856.229:59062		3500390	3500390	3404080	3404080	3712542	3712542
Pelargonidin 3-O-[b-D-Glucopyranosyl-(1->2)-[4-hydroxy-3-methoxy-(E)-cinnamoyl-(->6)]-b-D-glucopyranoside] 5-O-(6-O-malonyl-b-D-glucopyranoside)	Anthocyanins	97	1020.29	1020.27	1020.2865:743385 1021.28985:344509 1022.29321:206581		3179428	3179428	2006943	2006943	2151242	2151242
Delphinidin 3-(3''-p-coumaroylglucoside)	Anthocyanins	100	610.134	610.133	610.13379:493421 611.13714:471750 612.1405:0		3151196	3151196	1877176	1877176	3102005	3102005
Delphinidin 3-feruloylglucoside	Anthocyanins	86.1	640.116	640.143	640.11597:851374 641.11932:0 642.12268:0		3135270	3135270	5030966	5030966	3097534	3097534
Petunidin 3-O-[6-O-(4-O-(E)-caffeoyl-O-alpha-rhamnopyranosyl)-beta-glucopyranoside]-5-O-beta-glucopyranoside	Anthocyanins	98.7	948.262	948.254	948.26202:1115960 949.26537:0 950.26873:0		2432436	2432436	5211052	5211052	4817045	4817045
Peonidin	Anthocyanins	100	300.063	300.064	300.06274:632437 301.06609:4795009 302.06945:732310		2409182	2409182	2219580	2219580	3501814	3501814
Cyanidin 3-O-(6''-malonyl-3''-glucosyl-glucoside)	Anthocyanins	67.2	696.199	696.154	696.19891:433636 697.20226:140887 698.20562:188392		2306598	2306598	2146570	2146570	2393705	2393705
Petunidin 3-galactoside	Anthocyanins	82.4	480.157	480.126	480.15729:388671 481.16064:119296 482.164:53235		2122120	2122120	2033952	2033952	2067855	2067855
Delphinidin 3-sambubioside	Anthocyanins	67.7	596.094	596.138	596.09412:507409 597.09747:114540 598.10083:0		2089936	2089936	2076693	2076693	2556314	2556314
Peonidin 3-rutinoside	Anthocyanins	99.5	608.169	608.175	608.16943:403554 609.17278:160960 610.17614:0		1970540	1970540	1944861	1944861	1839894	1839894
Malvidin 3,5-O-diglucoside	Anthocyanins	99.3	655.57	655.578	655.57019:394375 656.57354:481124 657.5769:212229		1969707	1969707	1307370	1307370	1215184	1215184
Delphinidin 3-O-sambubioside	Anthocyanins	97.7	597.514	597.499	597.51428:465640 598.51763:0 599.52099:0		1961004	1961004	1293416	1293416	1876079	1876079
Malvidin 3,5-diglucoside	Anthocyanins	89.9	691.187	691.164	691.18671:647072 692.19006:194691 693.19342:0		1656984	1656984	1529215	1529215	1592782	1592782
Peonidin 3-rhamnoside	Anthocyanins	99.1	446.115	446.122	446.11505:363140 447.1184:87183 448.12176:0		1469596	1469596	1450306	1450306	1180598	1180598
Delphinidin 3-sophoroside 5-glucoside	Anthocyanins	90.1	790.239	790.216	790.23901:619718 791.24236:380694 792.24572:0		1467903	1467903	1214658	1214658	1018039	1018039
Cyanidin 3-O-(6''-dioxalyl-glucoside)	Anthocyanins	77.2	634.578	634.614	634.57843:359555 635.58178:79395 636.58514:76427		1406629	1406629	1075773	1075773	749338	749338
Petunidin 3-O-(6''-acetyl-galactoside)	Anthocyanins	99	521.456	521.448	521.4563:446269 522.45965:190721 523.46301:2430804		1312014	1312014	1181188	1181188	1769445	1769445
Cyanidin 3-triglucoside	Anthocyanins	99.8	774.224	774.221	774.22424:322420 775.22759:135170 776.23095:0		1253230	1253230	965545	965545	951512	951512
Malvidin 3-O-galactoside	Anthocyanins	81.8	528.938	528.89	528.9375:324222 529.94085:0 530.94421:0		1248775	1248775	957567	957567	1167982	1167982
Pelargonidin 3-O-[4-Hydroxy-3-methoxy-E-cinnamoyl-(->4)-a-L-rhamnopyranosyl-(1->6)-b-D-glucopyranoside] 5-O-b-D-glucopyranoside	Anthocyanins	97.5	918.268	918.279	918.26758:291582 919.27093:103266 920.27429:0		1238911	1238911	1182766	1182766	1195527	1195527
Cyanidin 3-O-(6-trans-p-coumaroyl-2-O-beta-D-xylopyranosyl)-beta-D-glucopyranoside	Anthocyanins	71	726.139	726.18	726.13873:262952 727.14208:0 728.14544:84035		1063558	1063558	1069176	1069176	1139456	1139456
Peonidin 3,5-diglucoside	Anthocyanins	90	624.193	624.17	624.19257:731027 625.19592:301044 626.19928:0		1046952	1046952	1454872	1454872	2094140	2094140
Cyanidin 3-O-arabinoside	Anthocyanins	99.8	419.356	419.359	419.35623:217466 420.35958:0 421.36294:0		1040494	1040494	1218091	1218091	1224072	1224072
Peonidin acetyl 3,5-diglucoside	Anthocyanins	88.6	668.17	668.195	668.1701:180470 669.17345:47439 670.17681:137328		889804	889804	792185	792185	830381	830381
Cyanidin	Anthocyanins	100	286.047	286.048	286.04739:241886 287.05074:6080768 288.0541:1163590		802971	802971	842508	842508	712251	712251
Cyanidin 3-O-galactoside	Anthocyanins	96.6	449.403	449.385	449.40271:184813 450.40606:0 451.40942:114263		798976	798976	1137353	1137353	715506	715506
Cyanidin 3-(6''-acetyl-galactoside)	Anthocyanins	99.5	492.121	492.126	492.12122:212951 493.12457:0 494.12793:0		751379	751379	284097	284097	566942	566942
Cyanidin 3-(3'',6''-dimalonylglucoside)	Anthocyanins	85.3	622.145	622.117	622.14471:253544 623.14806:211878 624.15142:0		712268	712268	410016	410016	820710	820710
Pelargonidin 3-O-[2-O-(6-(E)-caffeoyl-beta-D-glucopyranosyl)-6-O-(E)-p-coumaroyl-beta-D-glucopyranoside] 5-O-(beta-D-glucopyranoside)	Anthocyanins	87.6	1064.31	1064.28	1064.30603:177840 1065.30938:0 1066.31274:0		652222	652222	148074	148074	515751	515751
Cyanidin 3,5-O-diglucoside	Anthocyanins	81.2	627.573	627.525	627.57336:204579 628.57671:0 629.58007:0		624509	624509	598625	598625	546695	546695
Pelargonidin 3-O-sambubioside	Anthocyanins	93	656.473	656.5	656.4726:151849 657.47595:92084 658.47931:0		622543	622543	643793	643793	589280	589280
Malvidin 3-glucoside	Anthocyanins	96.7	494.155	494.142	494.15488:186629 495.15823:0 496.16159:0		531607	531607	642956	642956	380773	380773
Malvidin	Anthocyanins	99.7	330.071	330.074	330.07074:217599 331.07409:0 332.07745:0		449773	449773	504897	504897	507770	507770
Peonidin 3-O-(6''-acetyl-galactoside)	Anthocyanins	98.9	505.458	505.448	505.45804:124716 506.46139:52344 507.46475:0		361064	361064	381247	381247	307872	307872
Cyanidin 3-O-(3'',6''-O-dimalonyl-glucoside)	Anthocyanins	98	621.463	621.477	621.46265:129762 622.466:0 623.46936:0		338188	338188	270850	270850	424626	424626
Petunidin	Anthocyanins	99.7	316.055	316.059	316.05527:323371 317.05862:0 318.06198:0		308415	308415	518933	518933	498598	498598
Delphinidin 3-glucoside	Anthocyanins	99.6	464.091	464.096	464.09146:319220 465.09481:0 466.09817:0		290732	290732	793767	793767	348022	348022
Pelargonidin 3-O-arabinoside	Anthocyanins	99.9	403.358	403.36	403.35764:103414 404.36099:0 405.36435:0		268337	268337	256391	256391	369273	369273
Pelargonidin 3,5-O-diglucoside	Anthocyanins	99.4	630.972	630.979	630.97198:73747 631.97533:0 632.97869:0		265108	265108	274754	274754	182824	182824
Cyanidin 3-xylosyl-rutinoside	Anthocyanins	91.7	726.222	726.201	726.22211:114498 727.22546:0 728.22882:0		227489	227489	123833	123833	76521	76521
Peonidin 3-(6''-malonyl-glucoside) 5-glucoside	Anthocyanins	84.2	710.199	710.17	710.19934:85676 711.20269:0 712.20605:0		226652	226652	103698	103698	229948	229948
Cyanidin 3-O-sambubioside	Anthocyanins	97	616.97	616.952	616.9696:84198 617.97295:0 618.97631:0		199158	199158	76352	76352	160261	160261
Pelargonidin 3-arabinoside	Anthocyanins	100	402.097	402.096	402.09683:90270 403.10018:55046 404.10354:0		197891	197891	170200	170200	254997	254997
Pelargonidin 3-rhamnoside 5-glucoside	Anthocyanins	99.9	578.162	578.164	578.16211:132030 579.16546:0 580.16882:0		181056	181056	234654	234654	82311	82311
Delphinidin 3-O-(6''-acetyl-galactoside)	Anthocyanins	99.9	507.424	507.421	507.42435:86002 508.4277:0 509.43106:0		181055	181055	152803	152803	64048	64048
Pelargonidin 3-(2gluglucosylrutinoside)	Anthocyanins	98.7	742.224	742.232	742.22351:126349 743.22686:0 744.23022:0		161062	161062	262436	262436	304881	304881
delphinidin 3-O-glucosyl-5-O-caffeoylglucoside	Anthocyanins	99.9	789.185	789.187	789.18494:128310 790.18829:0 791.19165:0		160380	160380	144284	144284	287017	287017
Petunidin 3-O-rhamnoside	Anthocyanins	97.9	447.425	447.412	447.42484:75615 448.42819:0 449.43155:0		129192	129192	86998	86998	146475	146475
Cyanidin 3-O-(2"-xylosyl-6"-glucosyl-galactoside)	Anthocyanins	83.8	744.24	744.211	744.24042:111467 745.24377:0 746.24713:0		115380	115380	201776	201776	189800	189800
Pelargonidin 3-O-[b-D-Xylopyranosyl-(1->2)-a-D-glucopyranoside]	Anthocyanins	99.8	566.16	566.163	566.15955:71053 567.1629:0 568.16626:0		99124	99124	192489	192489	131372	131372
Malvidin 3-rhamnoside	Anthocyanins	94.4	476.115	476.132	476.11539:70982 477.11874:0 478.1221:0		48792	48792	110118	110118	74250	74250
							1634320202	1634320202	1600706862	1600706862	1591132632	1591132632
						ug/L	7476.86	7476.86	7322.61	7322.61	7278.68	7278.68
						mgCyanidin Eq./kg	74.7686	74.7686	73.2261	73.2261	72.7868	72.7868
						(Total Anthocyanins)	73.5938	0.930955

## Sheet: b)
Metabolite name	Reference m/z	Formula	INCHIKEY	Total score	MS1 isotopic spectrum	MS/MS spectrum	QC1	QC2	QC3	QC4	QC5	QC6	QC7	QC8	CON_T0_rep1	CON_T0_rep2	CON_T0_rep3	CON_T0_rep4	EE2.5_T0_rep1	EE2.5_T0_rep2	EE2.5_T0_rep3	EE2.5_T0_rep4	EE5_T0_rep1	EE5_T0_rep2	EE5_T0_rep3	EE5_T0_rep4	ERY_T0_rep1	ERY_T0_rep2	ERY_T0_rep3	ERY_T0_rep4	CON_T5_rep1	CON_T5_rep2	CON_T5_rep3	CON_T5_rep4	EE2.5_T5_rep1	EE2.5_T5_rep2	EE2.5_T5_rep3	EE2.5_T5_rep4	EE5_T5_rep1	EE5_T5_rep2	EE5_T5_rep3	EE5_T5_rep4	ERY_T5_rep1	ERY_T5_rep2	ERY_T5_rep3	ERY_T5_rep4	CON_T13_rep1	CON_T13_rep2	CON_T13_rep3
(-)-Isopulegol acetate	197.154	C12H20O2	HLHIVJRLODSUCI-ADEWGFFLSA-N	71.9	197.15359:6401991 198.15694:924036 199.1603:903005	51.28507:1135 53.0029:2249 53.03936:6727 55.05492:8583 55.93513:2862 57.07064:38738 59.05003:2527 65.03929:4523 67.05481:8529 69.0705:2571 70.06583:1758 72.93391:1599 72.93775:25039 73.93809:5976 79.05487:17391 81.07047:12123 83.04969:2832 84.10828:1778 90.94814:7524 91.05463:17563 91.25076:1318 93.07012:3068 95.04948:4934 95.08578:4098 105.07015:7835 108.95823:2550 109.06481:2661 109.10169:1828 …	56837580	53258260	46216732	41753396	41216576	42825384	42895084	40652840	53488416	50476612	51909044	51333860	47527892	50053772	46365032	45048744	49570228	42707924	46219428	47309788	46500408	47757904	43399840	47080764	42463060	41587000	41113020	45243184	43755408	41844556	43532572	43186968	43249884	44123124	42887660	43710208	42188120	39688496	41948972	40588224	44210936	39700456	40090368
(-)-trans-2,5-Diethyltetrahydrofuran	127.113	C8H16O	YKWLEIXVUHRKEF-UHFFFAOYSA-N	72.9	127.11182:246960 128.11517:852845 129.11853:276722	55.0187:3485 56.96548:3247 67.93552:1565 74.32714:1501 83.51095:1713 91.85199:1333 99.44355:1459 127.039:6037	1147014	1359805	1785391	1438846	920067	1435770	1376083	1158418	745735	324489	341968	167102	299434	221563	296198	354385	463763	354503	470799	161190	427542	137933	459937	155982	880254	1194239	1343844	1231512	772743	437566	476564	671231	306673	486295	247995	397409	1160094	557878	1506267	1063768	2718412	2663580	3550414
2,6-Dimethyl-5-heptenal	139.113	C9H16O	YGFGZTXGYTUXBA-UHFFFAOYSA-N	81.7	139.1118:6433753 140.11515:849353 141.11851:85314	51.02378:4840 53.00306:12244 53.03936:9776 55.01868:6058 55.05504:36229 55.93525:4122 56.93554:2526 56.94309:2125 56.96557:122422 65.03935:4766 66.03464:5335 67.05486:13981 68.95287:1655 69.07056:7233 79.05477:9900 81.07028:3689 83.04974:3217 91.05461:3645 93.04504:6557 93.07027:4551 95.04933:6504 95.08571:5419 105.04513:3685 106.27808:1489 121.03964:2754 139.11189:2338	34234180	33840296	33804720	33297040	33165234	33501962	33115222	33188804	2576647	2711065	2724733	2576372	1657871	1435471	1313945	1610255	2025679	1762215	949323	907995	442484	563643	1468189	1061406	28553160	17652076	20291934	16803308	9003524	9276745	8115896	8758525	3596052	4635142	4202060	3776482	42878356	32345826	35698248	37694720	102342944	123461144	114656672
erythro-Isoleucine	132.102	C6H13NO2	AGPKZVBTJJNPAG-UHFFFAOYSA-N	75.4	132.10193:2411168000 133.10528:175896112 134.10864:13093113	56.05044:3975613 57.05816:2745818 76.01984:1585587 86.09689:7801750	14143214592	13544284160	12530237440	12714811392	11730093056	11888179200	11605422080	11686368256	11737298944	10740167680	11461237760	10721572864	11712723968	10920526848	11499901952	10835004416	11540806656	11766240256	11225990144	11643106304	11188440064	10828474368	11002742784	10440554496	12855736320	12134875136	11660966912	11981180928	12691569664	12487336960	12110204928	12427720704	13264687104	13175958528	13103979520	12557581312	11732785152	11756741632	11173286912	11513602048	13330648064	12442218496	13107527680
Leucine	132.102	C6H13NO2	ROHFNLRQFUQHCH-UHFFFAOYSA-N	67.5	132.10193:5926254 133.10528:684923 134.10864:0	50.57538:2238 53.00307:2394 55.05509:2136 55.93517:19756 56.05036:4755 56.96556:2737 57.05807:2324 57.14426:1981 57.93552:5200 59.93104:4100 72.93775:45216 75.77838:2623 86.09676:10063 90.05596:2804 90.94801:15245 132.07693:2561	10087629	15827812	47044064	26859416	48372948	18542400	54304760	57951548	12188730	15620698	10348331	8838863	9050249	10461477	7179468	10844662	5976212	11289012	20473398	7408432	10921695	10388878	6718068	8406403	17316774	7025712	20520496	25326874	9684322	12712808	12447799	8000500	7841570	11630411	9326011	7939683	20150306	12978194	14195288	19379046	109708096	125811184	119224088
Phenylalanine	166.086	C9H11NO2	COLNVLDHVKWLRT-UHFFFAOYSA-N	68.6	166.0864:1430079 167.08975:294376 168.09311:289419	50.8414:898 51.02387:4153 53.0395:17033 55.01871:1319 59.95225:848 60.99627:1106 65.03941:3190 67.04256:1703 67.05509:5004 67.93599:920 77.03947:2041 79.05482:6366 80.05018:14779 83.93025:3227 87.13473:1051 89.58735:869 91.0548:10416 93.07034:1873 94.02977:1150 94.06566:21082 95.04968:15868 101.94086:1341 102.04778:1509 103.05474:33931 105.04527:7502 106.06542:1383 107.04945:1367 108.04468:1471 1…	5132707	10681865	13170316	12288128	11259974	11005923	17011560	12736809	8807374	9106128	6503062	9057160	11427387	8870720	10624057	10945065	7076902	9424934	10725711	8833742	11995646	14257729	9440294	11051684	7149896	10397709	7503784	8580171	4163665	7082800	11632158	13296177	6412142	5986663	7324756	4942092	13701001	12671335	10900363	11834295	5365752	5517716	9482076
(11R,12S,13S)-Epoxy-hydroxyoctadeca-cis-9-cis-15-dien-1-oic acid	311.222	C18H30O4	XHMGEKKHSKIGMI-BDBJOHPESA-N	66.5	311.22147:2185774 312.22482:500641 313.22818:928199	53.03967:1228 55.01869:4191 55.05507:18443 57.07063:2293 58.22121:1308 59.05461:1302 59.44028:1301 67.05496:23995 69.03432:2078 69.07052:5071 71.04979:4062 71.08612:13671 73.00124:1397 75.55146:1501 79.05488:9882 81.07049:9424 83.04968:6617 83.08614:3442 85.02849:2141 91.05469:8705 93.07025:10347 95.04953:5297 95.08595:11335 97.10162:2139 99.0807:4720 105.07002:4458 107.08582:2791 109.1014:4125 1…	11506622	11171235	11796753	11590098	12177425	11043554	11086865	12217001	4409333	3843235	4904876	3671025	2609866	2876355	2414091	2245982	2334503	2063226	1994806	1093999	1396500	1354651	1811069	1440104	10080927	9224735	10120975	9581391	6483846	6857618	6901166	8545969	5534374	6340674	6158482	5584666	28648394	26769410	24435718	28527108	26122408	30230702	28797916
(1-Methylethenyl)pyrazine	121.076	C7H8N2	JMKUTMOIKCXELD-UHFFFAOYSA-N	64.6	121.06849:356999040 122.07184:4959606 123.0752:51902260	51.29892:62698 53.03943:79720 54.03476:769684 55.04238:106787 56.05025:228059 58.95705:71317 63.98556:63734 67.04259:187562 68.05025:834345 70.4923:72412 72.76421:67987 80.05035:76773 81.04546:487135 86.90905:73737 95.06098:1216942 96.06868:280879 109.07641:222120	1728840192	1710766464	1692812800	1681412992	1648478592	1647888256	1607722880	1612949632	1833123584	1720165120	1836958848	1763939712	1784603904	1815594624	1774894848	1823743104	1723357568	1819336192	1744048640	1822609152	1764732544	1803648256	1793620864	1816899328	1707642240	1700030976	1681225216	1741225984	1762534528	1704921344	1686285184	1698861952	1657779200	1666682368	1687776000	1679373312	1706360576	1638669952	1673635328	1686212608	1606347264	1590770176	1561842816
(1S,2S,4R,8R)-p-Menthane-1,2,8,9-tetrol 2-glucoside	365.182	C16H30O9	HKSOQIVAOUMKMF-UHFFFAOYSA-N	42.2	365.22897:17165014 366.23232:1463504 367.23568:63016	55.0551:92825 56.05044:8459 56.05849:2234 57.05819:9814 57.99898:2016 70.06597:5346 72.0815:526844 73.08486:9336 84.08141:211811 85.04033:3665 85.08459:3512 86.09701:12470 88.03983:8153 97.31462:2465 101.10776:5858 111.09183:3626 127.05036:3235 129.10234:94958 130.08678:4574 134.27339:2689 145.06056:2849 147.11267:5791 169.09724:5457 171.14926:24907 173.05547:2986 187.10815:7596 199.14429:6078 21…	5007842	9164948	87352088	86441344	82402480	85149128	86244008	85593312	748836	7415100	10119986	8419591	8337463	7304940	6295528	7845454	7155166	7365403	6420622	6809564	5306262	5414389	4807864	4669257	19255336	15170710	17328366	15501327	14093977	13139743	12681349	13123551	12373762	13379089	11442607	11627233	16802262	14095244	14262988	14805398	263926624	278567616	269744160
(2E,4Z,7Z)-2,4,7-Decatrienal	149.097	C10H14O	KEXCNWISTVJVBV-OORNVTMFSA-N	71.6	149.13249:2974817 150.13584:525586 151.1392:1069869	50.01593:2181 51.0238:10190 53.00313:5817 53.0394:19351 55.055:10823 58.75813:2253 65.03936:23942 67.05498:16150 77.03917:7156 79.05481:25898 81.07059:10435 91.0547:24772 92.59022:2136 93.0704:8060 95.04961:18111 105.04502:9834 105.07011:4551 107.08585:2110 149.13286:4375 149.18843:2145	20990244	19688098	18229690	18818934	18161326	18900620	18040146	19250776	6949761	8676946	10369095	9070610	4973845	6170754	4666872	4939122	6040386	6166460	4893739	3876399	4427292	3527637	3941374	4025490	19008464	16734338	19058136	17870734	8669612	10999739	7567081	10708832	6913150	9711236	9026121	9877171	19096178	14610057	19897620	17552568	43839044	45697716	45873396
(2'E,4'Z,7'Z,8E)-Colnelenic acid	293.211	C18H28O3	OYKAXBUWOIRLGF-VMBRNALUSA-N	72.4	293.21097:9883734 294.21432:1549401 295.21768:177814	51.86397:3262 53.03943:6266 55.01867:13436 55.0551:47802 57.07071:4032 57.81921:3552 59.79619:3086 61.23336:3132 61.84234:3178 64.0201:3626 65.03943:6872 65.3973:3237 67.05498:37558 69.0675:3493 69.07071:28042 71.08621:6807 71.53333:3660 79.05488:60572 81.0341:13854 81.07062:30366 83.04953:4030 83.08607:7168 85.23735:3818 91.05482:29867 93.07001:18967 94.0423:4932 94.78224:3324 95.04961:58113 95.…	58195460	56771748	54332552	53732196	50272032	51195184	52365720	52603768	28783368	24816786	27540076	19944850	18032042	20319944	21539374	23649336	39331204	25665486	27656354	21466718	24370820	22153502	21489940	22566484	61767016	52285952	66459044	64408952	32066306	35183448	27971718	31564272	36464208	33299656	32431888	39331056	73826624	44232480	78473312	64105944	68386280	57776268	74535864
(2'E,4'Z,8E)-Colneleic acid	295.227	C18H30O3	HHZKKFXQEIBVEV-CXXUKANQSA-N	68.7	295.22702:3662419 296.23037:804237 297.23373:390572	51.95688:1859 53.00288:2024 53.03954:9454 55.01646:1981 55.01866:11712 55.05508:53251 57.03431:4878 57.07076:7194 58.21388:1855 65.03951:3567 67.05501:58584 69.03435:2814 69.07056:11689 71.04981:3421 71.08624:6048 74.92403:2029 79.05492:33476 81.03413:6193 81.07069:29675 83.04999:5021 83.08595:6246 91.05471:19686 93.07047:23404 95.04955:8059 95.08598:13846 97.10155:6491 99.08129:2579 105.0453:222…	21542272	23548344	23170116	21574896	20408600	20239698	32495340	22052692	3994708	4654100	10491121	9386937	6038828	6977281	4364378	2891465	6371820	6148097	5850890	5069984	1262144	4284495	4274878	2130369	18290868	18092872	21871458	17225978	11178060	10889959	8210322	9351208	7753780	9202542	6155613	6983004	22075290	16229102	22673222	21575374	47048756	52260748	77037432
(2Z,4E,6E)-2,4,6,10-Farnesatetraene	203.18	C15H24	JEKGHHPMLRLCIW-VBVMRKNNSA-N	51.6	203.22299:154681280 204.22634:19168536 205.2297:0	52.61945:105681 55.05509:480265 56.0503:232123 58.06591:1505393 58.31792:86483 70.06575:332044 72.08163:531715 73.49805:105484 81.25265:97804 82.66663:100138 84.08134:10556947 90.24989:91625 93.82175:98047 108.4035:98254 112.11222:2498674 129.13838:417244 130.62131:104893 139.37819:95051 150.43851:109192 150.80408:112575 157.24608:98791 203.22253:161972	1428336256	1443176320	1589611648	1561147264	1526261248	1489883648	1545052288	1519567360	1512763264	1444108800	1548119552	1522471424	1513743232	1573201408	1727684096	1574902016	1507288832	1508665856	1506359040	1522067328	1451110912	1684301184	1572533760	1479508608	1598073472	1609340544	1561783040	1621053056	1525484160	1659073920	1464425600	1471231104	1510251392	1469387648	1488078976	1424391168	1502461696	1530502528	1451775744	1537518720	1712739840	1593325824	1600650368
(3E,5E)-1,3,5-octatriene	109.101	C8H12	HOXGZVUCAYFWGR-KQQUZDAGSA-N	79.1	109.10152:3818387 110.10487:760479 111.10823:326383	51.02382:13419 53.003:7754 53.03948:12265 54.93841:5480 65.03931:13435 67.05495:16005 70.94235:3233 71.94098:8895 73.71349:2935 79.05486:15220 81.07034:4803 89.57684:3260 91.05479:3378 95.04951:10025	24218514	25479466	23848448	25058410	23522032	22873654	23826196	24342006	12996411	11041732	13774401	11235162	8603357	8331820	8107208	7544984	7617159	7496226	7057240	6482447	5086214	4442406	5025672	4813418	27021648	23896592	26271756	26232416	14473066	15619179	13857109	14856670	4826714	10907353	10526780	11238399	25849728	21121984	24955988	25462344	59747384	67896872	66698932
(3E,6Z)-3,6-Nonadien-1-ol	139.113	C9H16O	PICGPEBVZGCYBV-WWVFNRLHSA-N	53.7	139.11162:478127 140.11497:258663 141.11833:91788	53.00295:3717 53.0395:2366 55.055:3541 55.93518:6181 56.79815:1197 56.94294:4746 56.96556:156608 57.93558:1429 60.2481:1331 65.03941:9139 66.03454:5652 68.49017:1198 72.93763:4148 74.97623:1379 77.48814:1129 86.23106:1238 92.87595:1270 93.04508:9846 107.35139:1227 109.15302:1507 111.0438:1481 121.03967:3726 132.68494:1321	2023093	3658282	1543061	1956653	2113648	3102622	3244534	1483353	2582986	598306	1343911	617322	612806	671771	558253	659908	924745	681787	1155626	1174741	676872	459888	1546699	1045918	2231455	1173117	1656566	929180	544997	587222	2236490	906412	523969	475990	583903	563212	2399552	2683226	1782252	2201644	4229942	2330203	1069248
(3E,7E)-4,8,12-Trimethyl-1,3,7,11-tridecatetraene	219.211	C16H26	CWLVBFJCJXHUCF-ZAYWLTRMSA-N	75.5	219.21057:3219847 220.21392:622353 221.21728:234920	51.0238:1943 53.00313:1602 53.03949:10850 55.05506:22338 57.07066:2786 65.03938:4840 67.05495:29131 69.07079:7504 71.22089:1334 71.96062:1359 75.35957:1624 79.05483:43618 81.0021:1519 81.07054:23730 83.08614:1558 83.97033:1344 84.61253:1340 89.01285:1516 91.05464:26739 93.07034:25797 95.04954:9270 95.08598:11253 99.62822:1790 105.04493:6942 105.07011:6037 107.08559:10882 109.10113:1899 119.08522:…	26014140	24781754	21407560	21129682	22237086	20984904	21098420	21358914	22404214	23490348	21812702	22105418	21034330	20152690	24627564	21818084	21421738	21339396	21169070	21804854	19956012	20939240	21856124	25025592	20609654	20626472	20248400	20904578	23117922	24075598	22870586	22243242	22202652	22258482	21032934	24876238	19171482	21829196	21761456	19752482	16482340	15145950	14719108
(6E,8E)-4,6,8-Megastigmatriene	177.164	C13H20	BYDQKMZEOZVIJM-HFACTSAFSA-N	66.5	177.16389:2380730 178.16724:416132 179.1706:2971030	51.52905:1396 53.00311:1666 53.03944:13485 55.05508:19020 65.03931:11626 67.05503:14125 68.2991:1619 69.06433:1786 69.07066:3496 77.03903:2363 77.53199:1859 79.05492:22224 81.07047:6643 82.27338:1915 91.04939:2973 91.05473:30313 93.07039:13184 93.07524:2158 95.04944:10731 95.08582:6328 105.04517:4044 105.07025:9850 107.08591:5087 119.08539:2975 121.10133:7623 177.16354:4335	16681446	16879936	15771493	16477794	15954135	15652057	17165018	17339804	15370048	16345181	14445986	9517477	14801874	15537257	15060779	15206024	15381505	15289744	16233282	15465619	15350498	16114419	16187380	15813239	15432776	14993403	15761089	15411679	15796090	16161583	15039704	15662800	16603831	15757056	15234040	16137057	14737926	15395044	15695839	15768454	15672018	15178860	15083794
(9Z)-beta,beta-Carotene	535.431	C40H56	OENHQHLEOONYIE-BVZAMQQESA-N	60.8	535.3999:3861151 536.40325:787962 537.40661:129903	80.05505:17361 81.07039:2911 83.08611:3385 85.10163:17986 87.04462:20284 89.0602:131481 90.06329:2078 93.07027:2398 95.08598:3990 97.10122:4546 102.0679:10920 117.09088:5898 119.31322:1967 124.08087:4007 130.0864:1978 131.07022:3050 133.07629:3192 133.08589:49406 177.11232:14166 199.12502:1981 221.13803:4703 239.14656:2229 265.16415:4289 309.09094:2172 526.88885:7440 527.38995:2972 535.39832:1138…	29198370	31899820	37285992	36534636	44091108	44309344	44757944	46366172	37079352	32904692	31764576	33768868	33402848	37898444	36046104	37561764	41066852	43345080	40125736	35931772	40672384	40220212	34992100	41442228	37094392	35566052	18191640	33018474	42619256	31409844	26813722	42986032	44075008	38067676	35770860	46950932	44725116	46348904	43342896	43959516	28814366	36023796	33283466
(all-Z)-13,16,19-Docosatrienoic acid	333.28	C22H38O2	WBBQTNCISCKUMU-BXPSWRNBSA-N	55.4	333.27872:3306258 334.28207:861575 335.28543:101835	53.03943:3579 53.85868:1169 55.05505:12708 57.07072:2736 59.81477:1054 67.05494:36962 69.07059:9359 69.94202:1111 71.04985:1734 71.08641:1255 79.05483:30817 81.07047:29148 83.08611:4967 85.06507:1605 86.97077:1113 91.05471:12993 93.06449:2670 93.07027:36619 95.04932:2199 95.08584:18293 95.93268:1037 105.07014:11110 107.08578:16633 109.10136:5295 119.08566:5101 121.10126:19053 129.06937:1432 131.0…	16446593	17884146	14549928	13975445	18269056	18503014	19899114	20607420	16344929	13614537	14441100	14936160	16251463	13031316	15904412	15208733	15696167	14177580	15091407	16828500	17366344	20007886	20514618	18666388	12252477	11748308	12258681	11752797	19489814	21429350	19476164	18462776	17273370	18613262	19635664	21268112	15178087	17373022	13672566	14589774	11820823	9127024	9199268
(E)-5-Nonen-2-one	139.113	C9H16O	RXFZCBZCGBDPDT-AATRIKPKSA-N	75.2	139.11163:589827 140.11498:341321 141.11834:136918	53.00313:6321 53.03936:1431 53.66027:959 55.05509:4122 55.93523:4724 56.94303:2744 56.96558:156999 60.70794:954 65.0394:12798 66.03456:6681 67.05492:1717 68.05009:1521 70.98084:979 72.93777:2006 74.97584:1827 79.05483:1349 93.04525:10729 95.04953:2156 105.04565:1079 111.04413:1670 121.0399:3604 139.11234:1065	4123909	4947286	3745080	3452179	4077904	4749457	3436256	3555500	3983490	551319	2865626	1612313	1075688	1597750	2578033	1345028	1649270	1369817	1911993	1155218	1184389	496692	1654075	750630	4352285	3504406	4562352	3519870	1748645	1906873	1020408	2228398	2174149	2155514	540758	1863723	4458788	3015004	4676170	4232476	5613546	5339700	6781526
(E)-6,10-Dimethyl-9-methylene-5-undecen-2-one	209.19	C14H24O	GVHYGHSXSIDTDI-KPKJPENVSA-N	72	209.18993:5961293 210.19328:975160 211.19664:242177	51.27675:2263 53.00306:2827 53.03937:10819 55.01881:7174 55.05504:91174 56.8286:2602 57.07066:5322 59.93105:14711 65.03927:5891 65.09797:2804 67.05495:43148 69.07062:37643 71.04974:3962 76.93359:4346 77.63851:2855 79.05476:26854 81.0704:17883 83.04986:4589 83.08595:8293 90.20665:3292 91.05468:14706 93.07016:17379 95.04931:9544 95.08581:10954 97.06525:4385 107.08559:5889 118.96737:14337 121.10178:…	42490192	42305828	38992480	38872288	38450288	38191948	38142592	37909556	39790852	46649796	40579208	37646596	37739072	37632148	45541680	40583672	39739264	42811580	40798444	40626524	35481624	40222424	39387704	47196352	39430956	41774116	37801832	41369396	40742872	40911324	41737428	37978880	39763812	40364968	36447412	42737144	34768044	38495024	40495164	36195796	31656530	31354498	27885966
(E)-9-(3-Furanyl)-2,6-dimethyl-2,6-nonadien-4-one	233.154	C15H20O2	UFGQHNWFUWHNSS-WLRTZDKTSA-N	60.6	233.17529:3733854 234.17864:334272 235.182:381139	52.24793:1609 53.03944:7117 55.05509:5288 55.33952:1593 56.05036:2282 56.38236:1632 57.90486:1533 67.05499:6318 69.07063:2220 79.05481:3027 81.03437:3392 81.07032:2112 83.06093:6703 91.05519:2506 91.9732:1688 92.65121:1628 93.04497:4801 95.06111:4235 95.08617:2115 105.07009:2799 110.07162:19994 131.08636:1911 134.4265:1996 140.09383:1863 158.17326:2035 191.62866:1797	2549142	18161856	5515016	35811916	37546180	36203360	43775976	36655528	8719277	1817812	16177892	11277368	6068752	5264340	9005172	6710904	2764137	2760482	8836129	3533520	2047620	4231186	8475099	4373083	65325324	19000838	61103264	100056728	34457912	42077060	34263060	33942820	6527376	5135280	12753084	15019433	41002316	10104371	41280652	37982476	75160592	17168190	91920872
(E)-S-1-Propenyl thiosulfate	152.969	C3H6O3S2	RUVGQUCSWPRGRF-NSCUHMNNSA-N	56.9	152.97485:2778632 153.9782:0 154.98156:0	54.35732:15102 55.02998:512560 55.03258:31802 58.33575:13190 67.02997:14213 69.00902:16702 73.90106:17642 81.00905:171529 82.04072:71700 82.60473:13372 83.02464:18169 102.17299:14077 110.03529:181484 149.68669:14229 153.04068:57313	16835404	14481113	17309378	15381844	14199550	15447139	13846320	13282241	8304934	10281721	17789000	8485370	14070994	17623294	10958341	11898334	14051561	17951384	7615860	12939129	7061481	9049271	15878785	16971746	12678180	16826438	15877275	13274483	9269659	15354770	13938229	15671132	12035535	12596610	8741426	13812529	12438319	9176015	14148858	12289115	14551714	16279234	13420719
(E,E)-1,7-Diphenyl-4,6-heptadien-3-ol	263.144	C19H20O	OVURIZIJDDTXJS-MFUUIURDSA-N	57.6	263.13904:1241796 264.14239:197100 265.14575:730962	50.46714:680 52.23061:685 52.927:653 54.21292:722 56.05037:1314 59.16209:771 61.01149:895 67.05514:1423 68.05025:1414 68.58311:761 70.06587:128943 77.99937:909 79.05489:1415 81.07062:1379 84.83564:814 95.08583:989 103.05462:1838 105.07027:1309 120.08103:4500 204.17268:949 235.33174:875 263.13892:4229	5171230	2128989	2958293	4294091	3991780	13509108	2990304	7296630	590035	1227021	1222186	1116789	2098900	1995395	2685824	1080060	3999467	1092128	1570064	1293240	2749438	2460032	2904860	4276096	2828039	6053158	4227712	5377123	4771693	8687727	4656387	8344594	5550011	5845514	7004454	6643178	2300951	5010088	3071618	5178736	20761416	5851113	16574585
(E,E)-2,6-Octadienal	125.096	C8H12O	CBXNRMOWVZUZQA-BLWKUPHCSA-N	84.4	125.09619:2262577 126.09954:442704 127.1029:248980	51.02381:3671 53.00303:5630 53.03935:6778 55.01872:3889 55.05505:19498 59.34313:1136 60.33212:1010 65.03933:5949 67.04212:1929 67.05484:3479 69.07047:2047 71.01369:1304 79.05465:3717 81.07031:2767 91.05463:4386 95.04939:3632 124.4576:1276 125.09597:1840	17440138	17262326	16174477	16286870	15589413	16019401	14654695	15890635	6749816	3563302	7051987	2743531	3002651	5434922	5024882	2773185	3222358	5135497	4859036	520532	2206766	1518463	4033603	3843486	17151462	7656090	13912562	12989330	8401782	8533683	9009702	9007553	6254198	6207150	5695162	3060885	29378838	11790058	27748572	27510234	34504280	40766096	37999384
(R)-2,7(14),9-Bisabolatrien-11-ol	219.175	C15H24O	UMHJVDDWUSONQN-VZUCSPMQSA-N	75.3	219.17441:3966614 220.17776:718467 221.18112:216103	53.03954:10223 53.45674:1838 55.05504:11867 55.93523:2604 57.07071:5481 59.13511:1777 59.5976:1981 60.73718:1971 65.03918:4524 67.05501:13058 69.07063:5876 79.05486:27437 81.07044:10845 85.56744:2049 91.05471:43226 93.0703:14314 95.04939:6259 95.08643:2362 103.05456:4764 104.06166:2538 105.04539:3069 105.06376:3629 105.07028:38918 106.67744:2189 107.08575:9030 111.42987:2093 115.0546:7307 117.070…	32571350	31536370	29658494	29510898	30427522	28518294	23640496	29249440	31719976	30777904	24041074	29664878	32307438	29549992	30310846	30245660	30396274	30517896	31409878	31732802	24517002	31358548	30445678	31097606	21252188	22994630	27698008	22913728	23908560	23691350	23381684	24253802	29282570	29227296	30319534	23770760	26536174	23083934	27103512	22541092	26345610	24953798	20006140
(R)-Mevalonic acid-5-pyrophosphate	306.999	C6H14O10P2	SIGQQUBJQXSAMW-LURJTMIESA-N	76.3	306.9729:363298 307.97625:770037 308.97961:0	56.08718:43927 61.32314:47243 64.01057:54318 307.04504:100793	326681	239698	314294	275014	1006210	567973	539721	474329	328590	508151	251139	14831.3	14831.3	148313	623235	676719	555718	501949	441380	469146	775338	892372	202096	354699	366958	392449	538193	213023	299561	265718	660506	1534030	233194	251784	472439	233510	217845	14831.3	242829	258719	508195	14831.3	14831.3
(R)-N-Methylsalsolinol	192.103	C11H15NO2	RKMGOUZXGHZLBJ-SSDOTTSWSA-N	49.4	192.13826:1814204 193.14161:540873 194.14497:471501	53.03954:1280 56.96567:929 65.03939:25664 67.05496:1389 68.94312:1036 72.04517:5482 75.37103:1063 79.05497:1672 80.0732:934 86.99331:1286 91.0547:91367 93.01612:1000 93.05772:2246 103.05457:1607 105.0036:3070 105.07038:3720 108.24293:1001 109.06512:16435 118.03497:1227 118.06545:1518 119.04934:20629 119.06013:8161 139.7547:1002 158.94826:1183 192.13817:5532	14109605	14900875	14454362	14173599	14121692	14459139	14338857	14822231	14983449	15303581	14143510	14488766	14975067	14731595	13883323	14020596	13964532	14320394	13843253	13770517	15393190	15218945	15217771	13894764	14344640	12932310	13991121	13239895	13010198	13603550	13944996	14749158	16444988	14253799	14839476	14110142	12951298	13122806	12315672	12691559	13287496	12773353	13007377
(R)-pantothenate	220.118	C9H17NO5	GHOKWGTUZJEAQD-ZETCQYMHSA-N	76.1	220.11804:92428984 221.12139:32174268 222.12475:2012884	54.28018:55633 55.01874:127659 55.05507:115482 56.01395:172439 57.07077:251105 59.05005:89119 60.0452:115437 67.05505:359728 70.02946:627603 72.04515:175329 73.02923:84235 85.06536:95181 90.0556:372720 95.04939:103560 98.02419:188999 124.07587:146619 135.76695:65806 143.72618:61897 178.46814:67803 184.09769:90926 195.23964:82810 202.10759:77701 220.11874:116537	740463232	754155648	731643264	720458432	703939136	723039040	709432576	707270464	723551360	680257664	740439424	685053312	728615552	715902592	717889664	713988032	707158912	716898688	700562240	721543104	719555392	710886720	696366656	693680064	702060800	708641728	699256832	702380544	724579584	715791296	726507392	715876480	733014016	729004032	742305792	723701120	692878976	689510784	671480896	706220800	674772800	672228480	698299008
(S)-Actinidine	146.097	C10H13N	ZHQQRIUYLMXDPP-UHFFFAOYSA-N	59.7	146.11761:5424036 147.12096:672725 148.12432:269407	51.02388:6123 53.00309:4944 53.03947:7933 55.05507:16489 65.03938:27681 70.30217:2754 71.95556:3427 73.13361:3154 89.03922:5194 90.04673:7755 91.05482:63883 91.57963:3160 100.11268:17724 117.05753:15715 118.06529:11049 146.0601:4519	14551279	11758982	71329344	41529656	50406544	76069720	64761944	70364256	1768236	2606884	1449548	2023200	1770725	1441111	1897844	2844039	3655303	1743185	1517098	4979966	2361034	1156680	3894630	3414215	12891523	9009976	10338164	5064280	6111281	4451611	8105191	3266211	3554487	5647704	3298363	3463196	11189548	4767194	5818162	4933146	229933184	183010976	228063040
(S)-N-(4,5-Dihydro-1-methyl-4-oxo-1H-imidazol-2-yl)alanine	186.087	C7H11N3O3	SKIVBBIKOOPRPR-UHFFFAOYSA-N	57.3	186.11263:3199848 187.11598:531916 188.11934:87314	51.41963:943 53.00299:3231 53.03944:3176 54.69236:894 55.01871:5141 55.05507:3663 56.05038:3296 56.96564:4357 57.03455:1980 57.07061:1655 64.44324:1123 67.0549:2310 68.05032:3691 69.07056:2569 70.02948:8687 70.06583:2429 71.34773:1036 72.04509:3466 72.93794:1504 77.33607:1008 80.05013:19900 84.04491:5906 84.08121:4488 95.04924:1334 96.04448:1767 98.0601:1815 101.21426:1080 103.05464:2072 105.0452…	25292750	26188014	14436859	24129252	21458750	24264264	21822576	23760918	13813791	8558818	19304310	15784082	9198931	6862868	6629243	8085225	2163732	2537040	3665315	4479892	3516818	2659967	2825724	1290981	27147456	20362502	25426906	26990304	8716639	14356748	13678384	11081757	7758605	9882915	8527637	6136903	31387350	28946690	33699272	31513216	28133696	32351466	45062728
(Z)-1,5-octadien-3-one	125.096	C8H12O	VWYBQOFZVSNDAW-WAYWQWQTSA-N	81.9	125.09624:2864251 126.09959:553659 127.10295:266049	51.02384:3627 53.00313:8733 53.03941:12181 54.54781:1369 55.01868:6402 55.05508:35357 55.05748:3183 56.61223:1578 63.02371:1631 65.03932:8261 65.05437:1776 67.05501:6486 69.0707:3589 71.52785:1639 79.05488:7317 79.29318:1757 80.40495:1589 81.07069:2961 82.35015:1633 83.04948:2093 87.90501:1789 91.05425:3693 95.04951:5401 104.7222:1939 105.84424:1606 107.20675:1700 118.81513:2138	17901346	17550878	16564642	15756112	16490999	16685037	16583192	16823260	11947664	10381417	12030144	10953576	9703216	9014969	9235646	8791045	7416482	8323055	8194691	9005399	7461538	6932420	7863086	6805814	18632044	17302072	17600218	17263212	14441560	14010079	15365268	14453919	11428466	11460612	11348694	10730115	22045818	20607808	21302904	21764828	31877208	35032008	32518368
(Z)-14-Methyl-6-pentadecenoic acid	255.232	C16H30O2	PLEXOMFVUZNSTQ-GQCTYLIASA-N	66.3	255.23152:30765096 256.23487:7272066 257.23823:709979	53.00296:3872 53.89072:2841 55.0551:75927 57.07072:32554 61.51075:3675 67.05505:18529 69.07063:47351 70.71322:3213 71.0862:5302 79.05484:18760 79.90337:3757 81.07041:18042 83.08602:14034 91.05492:4368 93.07037:12288 95.04923:4783 95.08572:5679 97.06514:4847 97.10187:4870 105.04494:4247 135.11665:4134 150.50285:3620 228.79193:4000 233.15012:4415	239518832	236363312	214273120	215921104	219850832	212704608	213886240	213617632	220834736	250274320	221188784	224441152	211505072	204303888	253900832	226603968	220437456	226800064	223212384	224223840	203573408	229471152	225658720	257795568	222565392	224329984	211915008	230665408	242094608	252649072	245752480	231041696	233839968	236931024	221566848	256523840	205230928	235978112	233313152	212156096	178992896	166234208	156176912
(Z)-5-Octenal	127.112	C8H14O	ZUSUVEKHEZURSD-ONEGZZNKSA-N	80.4	127.11174:663989 128.11509:854667 129.11845:274054	52.77524:2650 52.89716:2382 53.00307:3009 53.03938:13297 55.01872:6622 56.9657:3355 58.13576:2511 68.99782:4938 72.89192:3045 87.17968:2876 109.02806:4057 127.03078:3642 127.03915:23492	3975870	4394354	3632707	3944391	3385394	3443588	2272923	3861416	1963043	1894774	2408807	2033717	1395961	1065707	1560623	1352546	827372	592154	634804	722366	474282	290635	603851	321206	4009678	3773150	4048090	4115078	2426430	2879698	2793891	2715269	1797676	1144863	1955320	2039599	4011255	3631299	4086760	4258418	7853788	7950859	8404524
(Z)-9-Cycloheptadecen-1-one	251.237	C17H30O	ZKVZSBSZTMPBQR-OWOJBTEDSA-N	58.3	251.23692:3523303 252.24027:597790 253.24363:175073	50.03852:2000 51.50763:2074 53.03951:5190 54.23133:1794 55.05506:39426 55.05754:3342 56.6317:1917 57.03428:19582 57.0707:19738 65.03951:2710 65.43365:2282 67.055:61983 67.23164:2052 69.07056:10169 72.10571:2091 79.0409:1931 79.05484:20515 81.07054:32111 91.05457:8280 93.07027:7747 93.27682:2342 95.04936:2801 95.08588:25593 100.14172:2423 107.08595:3217 109.10183:3962 109.36886:2325 127.13223:2371…	25312562	25380090	23705700	19851744	22337228	19598774	19700108	22974814	14109083	13215404	16031793	12028019	10331411	9256139	9300592	8719464	8990225	9345391	9304078	7439132	6966968	6987134	6601660	8239622	22249654	17612690	19534680	20138050	10623045	11061253	9486299	12104399	9524649	11003722	10270021	12744742	23070756	20524414	29346278	21711784	45551788	41294432	40811028
1-(2,3-Dihydro-1H-pyrrolizin-5-yl)-1,4-pentanedione	204.103	C12H15NO2	BDWPPPWPSZSWII-UHFFFAOYSA-N	62	204.13846:29833806 205.14181:4246067 206.14517:288481	53.03944:2606 55.05529:2320 56.96566:2233 57.0344:4678 74.69199:2125 79.0549:4868 80.93069:2373 85.02905:25476 91.05471:16588 93.07046:3706 103.05496:4189 105.0576:2523 105.07033:15925 106.06574:4890 107.07327:12498 115.05475:4526 115.28769:2335 117.05756:2615 117.06983:6445 119.08596:22908 120.08123:12908 126.67772:2202 129.07018:4092 130.06534:3619 131.07317:17370 132.0567:3833 132.08058:13303 …	184748240	194499472	188510992	195292720	187979360	188172816	181575472	194387168	192766256	188223392	190418032	200226800	194139392	196126384	205769104	199134656	201011232	200298912	207319008	208649184	207968384	211186112	210531920	204501952	177006048	176696976	176986016	177009392	192553184	185972048	189812688	186191584	189705680	189912896	187734080	192405872	180763728	185907184	183625456	181133968	166596640	172122944	162211008
1-(2,6,6-Trimethyl-2-cyclohexen-1-yl)-1-penten-3-one	207.174	C14H22O	VPKMGDRERYMTJX-CMDGGOBGSA-N	71.6	207.17419:3618992 208.17754:512001 209.1809:498108	53.03943:6348 55.01867:11517 55.05502:11303 57.07066:3226 57.93555:25224 65.03933:6174 67.05497:55004 68.24341:2470 69.07032:2312 74.93811:7952 79.05489:21393 81.07053:20719 91.05477:16284 92.94826:2880 93.07026:10981 95.04943:6413 95.08576:11718 102.64984:2477 102.9976:2302 103.05476:3423 105.07012:17128 106.09232:3056 107.08574:6275 109.1013:6037 115.96416:7914 116.97205:27749 117.07034:2829 11…	32570850	32376296	30426220	29185444	26891660	29540652	29251526	25756612	31599604	33604488	28039950	32704594	31064560	27668910	33593048	27781452	30350766	32811112	31706090	32615834	31850078	32168178	31145502	34429284	25317250	30794358	29442426	26037354	27575024	29958360	30409734	31042630	27891514	31448908	30146516	27940386	24779960	25737488	26234912	25509122	20463222	20976958	24576868
1,1'-[1,12-Dodecanediylbis(oxy)]bisbenzene	353.249	C24H34O2	MGDFXJZWAHCAMS-UHFFFAOYSA-N	82.9	353.22961:3352640 354.23296:798003 355.23632:225764	52.84214:1326 55.0551:3127 64.05132:1646 67.05516:3164 71.08578:2114 79.05478:2114 81.07034:1763 83.04945:2026 83.62193:1854 91.05461:2362 93.07028:3974 95.08567:1849 98.57721:1832 111.02767:2106 112.11346:1687 117.06997:2087 121.10112:1846 129.96483:1938 131.32455:1528 144.73712:1628 194.45206:1874 353.22977:52369	18236772	19095840	18337444	19048856	19111004	18961690	19071534	19133398	8233120	6909262	10196168	7611044	4554690	4654438	4034006	4335704	1496434	2183878	2564940	2498256	1741900	1207030	1533571	1907521	27924596	23146648	23838228	23035530	13598380	13383539	13394994	13844776	8372716	9522933	8259098	8175959	18436952	16261654	17955128	17704004	51831100	54578652	52925068
1,1-Diethoxy-3,7-dimethyl-2,6-octadiene	227.201	C14H26O2	NTXGFKWLJFHGGJ-QBFSEMIESA-N	73.5	227.20047:11301704 228.20382:2239358 229.20718:329521	53.03946:4327 55.01857:4292 55.05507:78345 57.03416:3969 57.0707:20844 67.05494:20967 69.07062:39065 71.08617:3038 79.05479:14909 81.07054:11089 83.04956:4271 83.06087:13859 83.08605:7428 86.09366:3257 91.05453:7761 93.0449:8187 93.07043:16364 95.06084:7563 95.08611:5633 97.06503:5760 107.08589:7695 110.07165:30511 119.11665:3267 158.06604:3531	75979552	77625016	74231248	73533608	73367640	73185072	70337448	71488016	72914520	88662576	75206888	72643832	69259088	74307176	87881400	79772776	77247752	83320888	78381824	77526480	68213688	76209800	75677088	92181664	74269744	80139504	72034600	76052816	76187008	79371560	84881096	75627008	76344592	78152800	72043968	84832856	66878816	80515728	84168328	75877656	60313420	60554268	52444604
1,2-Diphenylcyclobutane	209.133	C16H16	AERGGMDNGDDGPI-UHFFFAOYSA-N	71	209.15373:2772038 210.15708:304407 211.16044:181301	53.03938:3493 55.05507:9664 56.96553:2352 57.07076:16704 58.9539:1879 59.05005:4769 59.17784:1902 59.93105:10805 65.03949:3333 67.05518:11612 76.93362:4070 77.03991:2250 79.05487:8408 81.07034:5854 84.96623:1962 87.93961:2100 91.05473:14905 93.07034:5469 95.04939:4171 95.08565:3656 103.05453:2705 105.07014:10032 107.08576:9258 117.95937:2279 118.9675:11918 119.0854:5607 121.06562:2369 121.10126:8…	17911178	17893006	16164573	16164420	15401695	16262510	16179521	16693094	17301008	17973926	16415723	17153470	16505918	16731954	17851336	16814358	17755058	17229494	16627037	17084082	17639212	17106046	17566138	17171560	15593025	15371143	16158005	15580981	16298378	16627722	17350810	15914423	16666698	16279594	16254889	16132003	15441060	14831663	14837661	14939968	14843234	14235724	14851031
1,2-Epoxy-1,2,7,7',8,8',11,12-octahydro-psi,psi-carotene	557.473	C40H62O	URWDEZYCMUWBPQ-YOWDSOSNSA-N	67.5	557.45667:6639680 558.46002:2715628 559.46338:606489	55.0551:30609 57.07058:9634 58.97706:3922 67.05505:60947 69.07056:45216 71.05016:4495 71.08613:12995 79.05482:16080 81.07054:86727 83.08624:35125 85.06546:8912 91.05495:15823 93.0705:23655 95.08062:7039 95.0861:81932 96.64617:4338 97.06505:8334 97.1017:24888 97.62378:4716 105.0703:37074 107.08569:27306 109.10143:38588 111.11732:10421 111.19838:5027 117.06989:13147 119.08584:66279 121.10129:21658 …	22835926	25799998	24777306	25782404	24598942	25680780	24599080	25541344	11497551	9036760	15453530	10364782	4543898	3873788	3953929	3437574	3382432	3139157	3158673	2672126	1806524	1405598	1445345	1395106	66100876	56107508	66243196	62426552	24977658	25174290	22139202	23316546	10168331	12008217	11369936	12151570	26110026	16079299	28035320	21410524	65885948	70671368	71710072
1,3,5-Trihydroxy-10-methylacridone	258.076	C14H11NO4	SGESJKUDNYVWMW-UHFFFAOYSA-N	50	258.11017:31314774 259.11352:2588106 260.11688:0	56.05022:56540 58.06596:58755 58.65448:27269 59.07361:29466 60.08158:511531 69.56126:29363 71.07363:367502 80.56673:36065 86.09699:1005906 98.9846:581726 103.97504:33569 104.10739:932632 113.0062:28986 124.96453:28101 124.99989:840503 130.54178:29033 135.02161:30077 165.73621:32600 184.0732:114663 258.11038:118274	101930408	101622136	87337760	87906224	83378736	82864824	83744104	85861376	91451536	79045472	80635096	77682296	81629432	71485688	74883640	75087872	67742272	70794112	65703016	71432360	73509896	75385584	68596896	72538848	74591096	76534440	75839736	79710648	71250952	70221952	69976744	71343672	73799008	69742096	74450072	65203420	72320448	72238104	67017476	77666680	115882664	122611672	123374536
1,4-Dimethylnapthalene	155.087	C12H12	APQSQLNWAIULLK-UHFFFAOYSA-N	57	155.05974:986754 156.06309:584088 157.06645:228742	55.93525:35836 56.96567:9455 61.80541:2380 72.93786:224659 90.94823:69009 98.98458:10198 99.04129:1838 100.9432:1822 108.95843:10279 113.96411:9810 128.35336:2134 131.97443:4590 154.99005:2331	8966620	7930070	7294128	6146686	7140022	6883739	6860354	6391590	6746126	6507656	7392038	6147912	5164104	3344146	5363704	5314222	2474341	4990652	4980759	4634893	2648772	850359	4375006	4079060	8316190	6718847	9189388	7631833	5592786	6107640	6546779	6395382	5648678	4902129	5438512	4766996	8146054	8107675	4296576	4629679	9051346	8790863	8864536
1,5-octadien-3-ol	127.112	C8H14O	APFBWMGEGSELQP-UHFFFAOYSA-N	81.4	127.11182:613241 128.11517:704787 129.11853:223348	53.00307:3887 53.03945:15215 55.01871:9674 68.99781:4749 71.0133:3521 75.7726:3294 95.8073:3684 109.02896:4957 127.03911:20553	5279570	6035955	4758243	4779164	4129341	3543592	5011922	4134314	2537264	951287	1141730	1399070	825847	881238	314845	1129348	857600	618532	613570	497101	695375	486406	814289	229557	5574561	5749622	2947597	6670346	2723056	1569163	1040929	1730324	774543	1523118	989818	1151710	5551454	1677056	6316714	3459980	8792928	8147324	8024972
11,12-Epoxyeicosatrienoic acid	321.242	C20H32O3	DXOYQVHGIODESM-ATELOPIESA-N	69.6	321.24243:2636406 322.24578:617860 323.24914:56953	53.03936:2853 55.0551:24014 57.03448:2743 57.07084:2568 58.6596:1919 59.05009:2650 67.05494:25709 68.66596:2048 69.07065:4642 71.08631:6416 78.19743:2121 79.05489:26475 81.07053:21326 83.04965:8889 89.91617:2159 91.05469:19697 93.07037:25021 95.04951:5106 95.08613:11304 101.06008:6921 105.07:12615 107.04968:2496 107.08602:11140 109.10169:2982 111.044:3124 117.06964:4579 119.08571:6891 121.10144:1…	22640210	22905720	20332376	20065096	19882922	20033936	19950454	20166420	13026465	8972150	14306936	9083208	6875776	6410832	6106712	5181592	5341800	5661190	3327364	5216356	3526907	3572160	4017491	3736806	23814506	20033728	23376094	21953790	11905401	15032627	13381808	14386927	9204402	10185954	11172216	8601801	15521983	13887382	15251675	12754288	34792756	35133588	33735456
1-18:2-2-18:2-sn-glycerol-3-phosphocholine	782.569	C44H80NO8P	FVXDQWZBHIXIEJ-LNDKUQBDSA-N	85.2	782.56854:3019248 783.57189:1248091 784.57525:487261	58.06646:2966 60.08159:6453 61.9633:2076 63.03818:1774 63.26427:1893 63.57021:1815 68.864:2159 71.07361:3055 74.29627:2042 79.78352:2050 79.98621:1862 86.09695:46378 94.66316:2102 104.10735:7205 124.99997:8417 146.98177:49892 162.95602:3961 184.07326:1093359 185.0764:3129 229.95828:2502 325.55084:2366 439.49741:2532 577.52032:7281 599.50226:19912 723.36896:2591 723.48767:9217 737.04022:3225 782.5…	23643.7	236437	31660396	15168213	12700366	16293779	6362556	11400064	1550352	4864755	9508805	8946644	15328724	16886808	9952618	11454158	24440216	20963598	6969052	19733558	13264764	15045395	13847369	13312233	11459560	15082375	5503962	16431962	18779416	5733584	16937358	7556514	25521058	5903034	17463044	20979716	6118190	15029842	4219100	17693864	10884222	7693478	2880992
1-18:3-2-18:3-phosphatidylcholine	778.538	C44H76NO8P	XXKFQTJOJZELMD-JICBSJGISA-N	78.2	778.53625:3243836 779.5396:1601536 780.54296:7514080	59.78502:2812 67.05499:4488 71.07365:4266 71.08623:6891 72.75258:2838 81.07053:5949 83.08576:4269 86.09699:113091 87.96292:3411 93.07031:6999 95.08568:3839 107.08568:5018 109.1014:4660 121.10119:5860 146.9818:207196 162.95564:7510 164.9921:5365 169.74469:3817 184.07339:121612 184.08958:6694 185.07741:19755 186.078:6479 313.27539:9375 394.36853:3958 431.20428:3640 458.0043:4473 463.21817:10865 573…	124688	581956	20672404	16637042	19084124	21005950	16721881	17130304	11523690	12417929	10279936	13996423	21878524	11995445	20098656	16605040	30150442	19620296	18248258	17641422	26405090	26782706	32258128	34909780	9097328	8341392	16811852	12132393	23985892	26237852	27277798	26377930	20919582	23637838	25614090	29653506	21650344	23390186	17708576	19580534	15406248	11114271	3594330
11-cis-Retinol	287.237	C20H30O	FPIPGXGPPPQFEQ-OVSJKPMPSA-N	67	287.23685:2623380 288.2402:580138 289.24356:56905	52.73042:1467 54.42669:1473 55.05508:4845 57.07067:4355 60.38315:1276 67.05502:12481 69.0705:3161 69.60484:1417 71.08628:2039 76.22242:1623 79.05493:12253 81.07055:13302 83.08594:1739 87.22059:1476 91.05476:29038 93.07049:11650 95.08576:6408 97.06504:3179 98.28287:1548 105.07034:42791 107.0859:3656 108.38134:1708 109.10124:2752 117.07023:11475 119.08576:9778 121.10145:3839 128.06233:4237 129.0701…	17600952	17865926	15988963	15591781	16034468	15874165	17445828	16998208	17017676	15114799	15901237	16092133	17394852	15368039	16979704	17187026	16239585	16216037	16698659	16679309	18119042	19258702	18860118	18353630	13492010	12391240	6807952	12952413	17228408	18014414	17995934	17665714	17952096	18273918	18077566	18105514	15289214	16629991	13786090	14497471	10664398	9530775	8865642
11R-HEPE	319.227	C20H30O3	IDEHSDHMEMMYIR-DJWFCICMSA-N	65.3	319.22488:1968304 320.22823:452295 321.23159:802744	53.0394:1560 55.01868:3742 55.05509:2443 57.07063:1590 67.05502:6087 69.07051:2180 71.04985:2100 79.05476:6283 81.0704:3999 87.04456:4882 91.05486:8501 93.01999:1505 93.07028:4354 95.08577:4900 97.06506:4826 105.07033:4692 114.22758:1782 117.06985:3660 119.08611:4541 123.08047:3395 129.0697:1891 151.0882:1705 319.22385:8767	12796704	13972430	11491049	11079996	11051834	11022579	10743431	10709276	8048425	7263070	9006399	6871788	5116616	5168550	4830710	4661496	4599236	4145252	4116564	3485908	2516555	2498229	2543979	2265036	12361982	11360524	12809350	12553078	6442393	6886926	5998835	6419679	4988802	5457437	4897954	5206086	13075226	10581189	13523953	11631148	20082614	18259798	19122792
12-Hydroxy-8,10-octadecadienoic acid	297.242	C18H32O3	XTLVZNQEJRQDTP-KDFHGORWSA-N	71.2	297.24228:6339641 298.24563:1174229 299.24899:2307864	51.02364:2139 53.03943:5852 55.01869:43687 55.05506:55342 57.07066:12139 65.03929:3518 67.05499:50999 69.07059:28935 71.08614:2483 74.44143:2258 79.05486:54667 81.06609:3674 81.0705:45461 83.04961:5095 83.08609:19783 91.05463:14174 93.07041:45712 93.16341:2425 95.0492:5145 95.08601:29147 96.03322:2423 97.0653:5595 97.10158:5529 105.07004:7670 107.08588:20242 109.06441:2508 109.10114:7520 121.1012…	40929400	40219400	35227032	34538596	35206448	36704792	35022132	34665492	28894938	26652248	30009946	22860638	17955138	17865808	16710261	16095661	15351804	14838979	14929485	13364831	9748193	9443669	10147115	8855253	38148328	35857368	40698064	39201900	19830204	21608176	19536736	20970424	17025168	17609622	16703661	17641840	46281216	36656936	47710764	41631456	68457040	65718520	67887824
13'-Carboxy-gamma-tocotrienol	439.285	C28H40O4	UJMZKOBSLDXUHY-YQHRJHOASA-N	67.4	439.26633:6789614 440.26968:1588999 441.27304:305519	53.03944:1899 55.05514:2239 57.0707:31793 67.05501:2888 69.07047:3511 70.31551:1822 71.08624:16349 81.07053:4403 83.08601:3215 85.10176:8764 89.06023:16591 91.05444:3927 93.07037:12524 95.08601:13977 97.10133:3128 105.07034:2847 107.08569:6461 109.10127:8298 119.08565:6129 121.06488:33309 121.0736:2122 121.10128:7294 122.16849:1709 123.11676:3109 127.17562:1631 133.08575:3122 133.10103:5981 135.1…	45703904	49119244	34302832	32946688	32063138	31621566	31954666	31084438	116165800	237378176	82591424	244573056	51763232	120926560	29918236	2818357	1526212	2049284	1314921	7825032	664052	473092	1577882	396916	182141	1981.93	19819	146924	86282	243074	35778	73744	101167	102875	108569	185137	273887	86336	150264	70379	183340	111389	66577
13-Hydroxy-9-methoxy-10-oxo-11-octadecenoic acid	343.248	C19H34O5	VFSWPXFUIZSPGW-CCEZHUSRSA-N	50.7	343.28427:1611535 344.28762:1265879 345.29098:325178	51.17519:1027 53.00303:1506 55.05506:27264 57.03424:3290 57.07065:11232 65.03946:1314 67.05495:19823 69.07055:28485 71.08623:6270 71.9706:1168 79.05488:14668 81.07049:23398 83.08612:13220 87.61612:1216 91.0547:2336 91.55259:1484 93.07031:16258 95.08596:16698 97.06516:7334 97.10153:6383 107.08583:8429 107.0921:1479 107.46847:1368 109.10152:6235 111.08109:1600 115.77439:1162 121.10159:9039 123.1168…	11248632	11006522	12608469	13062958	12610515	12202575	12928735	12082067	11761470	9863225	11589731	9063965	13600201	13426221	11692436	11936315	12102401	13623693	13477385	13709827	12787497	13942591	14118565	11750391	6125120	6216252	7300502	6470331	12134484	12225846	11799281	12577813	13655301	13633227	13476937	14616480	10202134	10109243	9824520	10082512	7933554	5737262	7163668
14alpha-Hydroxy-4beta-deoxypaxilline	434.234	C27H33NO4	JFVYPWSFDLYZKB-UHFFFAOYSA-N	54.8	434.25055:2546652 435.2539:353897 436.25726:0	69.07069:3447 70.02943:6389 70.06577:3387 70.71597:1272 72.08148:14648 72.29886:1228 83.06094:3277 84.04465:1831 86.06037:3920 86.097:61876 87.05578:12835 88.03973:4589 93.04503:3276 96.04485:2020 99.05625:1564 108.71597:1607 110.07158:120899 112.03947:5709 115.05042:35167 115.05692:777 130.05:4979 131.08151:8033 136.08742:2539 138.06599:5368 141.06534:1803 151.64767:1490 157.0607:35897 157.13359…	8584	69659	10362833	10153560	10054670	10106980	10086309	9950962	8196	981606	12924	1101640	1295154	1172144	900695	1185025	1276305	1246552	1259929	1190587	892648	1036461	740108	723427	8439531	8136900	7492419	8083596	7276266	7076743	6698332	6551162	7353656	6633067	6276457	6528262	3717309	4072142	3389161	4100596	24318338	17905772	20029826
14alpha-Hydroxypaxilline	452.243	C27H33NO5	ROIDNUNHRGMTMG-UHFFFAOYSA-N	51.6	452.27716:10212123 453.28051:2530151 454.28387:3115012	55.01873:50260 55.05502:38173 57.03436:10377 57.0708:27406 62.0609:37013 67.05506:13119 69.07071:46853 71.08616:14499 73.02907:39149 77.72178:4031 79.05493:11464 81.07058:21484 83.08617:50991 85.10175:5049 89.06007:4192 93.07021:12106 93.2487:3521 95.0862:21965 97.1016:34775 98.06064:22271 107.08599:6346 109.10172:4729 111.11736:6498 121.10112:20160 123.11699:5433 124.01604:5289 129.05484:20431 1…	47664724	48079504	50267328	50928236	49624704	49998284	49102920	49773356	32724784	29255412	38361124	33166350	17078588	16762849	18150442	15244964	7878662	9958993	8322658	8460694	4618516	5039327	6962448	5257812	71841440	63119640	65127024	64504928	31918664	33082106	31043612	31977246	17386546	19176058	18225682	16379290	82898632	77620888	83410920	81516840	131049872	134052760	125807512
16-Dehydroprogesterone	313.216	C21H28O2	VRRHHTISESGZFN-RKFFNLMFSA-N	69.6	313.23715:7380434 314.2405:5364574 315.24386:680324	53.03946:8954 55.01868:32018 55.05254:6691 55.05508:89943 57.03423:7445 57.07079:7167 59.04988:3067 65.03928:3010 67.05497:89307 67.14187:2801 69.03416:6259 69.07057:30057 71.04984:6831 79.05492:41511 81.03409:7592 81.07052:60808 83.0497:11116 83.08624:17692 85.06518:4246 91.05469:26131 93.07031:31503 95.04932:10201 95.08585:27690 97.06514:7890 97.10147:13871 101.30132:3214 105.07025:17050 107.08…	36487508	38346724	37057220	37229488	37281272	36933348	36762120	36474304	13669607	11676595	16163340	12617446	8564677	7751344	6963877	7164041	5873288	5870952	5519971	5150942	3382998	2730685	3376115	3272010	41774932	35269708	39651116	37397256	21673562	22285096	20615532	21647030	14058153	15067997	13910517	13974593	39905896	33495756	40297936	37433128	99984280	106997864	103975344
1-aminocyclopropane-1-carboxylate	100.04	C4H7NO2	PAJPWUMXBYXFCZ-UHFFFAOYSA-N	67.7	100.0248:40816084 101.02815:7104401 102.03151:9858602	53.8567:29165 58.99867:129301 60.39082:26142 77.00892:28638 100.02434:37382	225410848	208918288	217919408	204230704	223053824	207682736	212005760	202775312	233787776	264072352	214501472	209622416	211950352	242068528	216934176	234127632	248412240	226760768	225134176	228616240	220236688	204540688	206980304	208414384	182419712	201745728	202215744	200069520	200410752	195082256	205601760	202897568	234264752	234259328	229934112	216845856	200349728	209400016	204533584	200168624	202616080	220527440	220054432
1H-Indole-3-carboxaldehyde	146.06	C9H7NO	OLNJUISKUQQNIM-UHFFFAOYSA-N	95.5	146.06:5100609 147.06335:673428 148.06671:198434	51.0238:2250 53.00298:2432 53.0394:1442 62.92977:3700 63.02367:6420 65.03934:100571 66.04723:5876 89.03909:32200 90.04683:30880 91.05469:199795 117.0575:55673 117.07029:1843 118.05711:1890 118.06536:36646 132.92403:1590 146.0603:2813	50574696	50201688	45960176	45786208	45217020	44219236	42169292	41969712	47888460	43298436	45289660	41815944	29159562	31125404	33035282	27805286	23007356	10940458	23002886	9347083	4385532	5204820	6804484	3841041	58383840	57459988	58803164	58650784	29946122	35356244	20030278	34068692	23847534	17564778	15143826	22432636	33846160	29836160	31403962	28624188	136644688	147331568	133056072
1-palmitoyl-2-linoleoyl-phosphatidylcholine	758.569	C42H80NO8P	JLPULHDHAOZNQI-ZTIMHPMXSA-N	84.8	758.56854:2086704 759.57189:1012282 760.57525:2517015	56.03158:1490 56.88811:1486 57.07072:1666 58.06637:1809 59.0497:2435 60.08156:3878 66.14191:1638 71.08624:1966 74.77505:1660 81.07053:3158 86.09698:20515 89.87521:1752 93.07044:2286 95.08588:3361 97.20934:2145 100.07181:2277 104.10745:11410 109.1015:3240 110.66558:1711 123.81463:1943 124.99989:6719 168.2677:1830 184.0733:795145 185.07719:11391 186.07822:3734 213.74265:1873 273.46216:1758 293.2088…	97736592	16323989	1830861184	1264498432	1843279488	232721008	846856256	220752800	13355306	1500951296	535002720	1569840000	1313347200	551389760	1125049984	586725632	793275200	1279935744	1922562432	2150518016	665443008	1246167424	1218141952	480893440	1378432896	1313398784	1099318656	522792672	1450531200	3825195520	700742656	1465238656	1551113472	848063104	1163392640	1669082624	2429259008	769228608	1227887104	214074128	2784793344	1402840320	215469856
1-Pentadecanecarboxylic acid	311.112	C15H18O7	YHVJUTOZYWQYSQ-UHFFFAOYSA-N	55	311.1261:166301 312.12945:64398 313.13281:231959	53.03939:5336 55.01873:8147 55.05507:62466 67.05496:22729 69.07072:14538 69.6815:3468 71.0862:19509 73.03414:3590 75.47504:4031 79.05489:28398 81.07056:18192 83.04951:8644 83.08619:10522 91.0545:10769 93.07025:12503 95.04949:11846 95.08559:4678 95.50459:3255 97.10151:10682 99.08088:5101 104.47175:3415 105.0702:8743 107.04926:8533 107.08588:6230 108.05714:5018 109.06501:5101 121.06461:17412 124.99…	920189	759593	823102	467685	764034	840188	776618	706899	710926	539861	718820	682675	831752	531600	954500	865525	1001835	1043584	855460	978344	1035316	1002177	1093057	1037246	635836	317037	659856	709052	383888	864096	878864	859867	875603	1019948	968150	1029303	343383	607738	626710	693928	636276	624235	583929
1-Phenylethylamine	122.096	C8H11N	RQEUFEKYXDPUSK-UHFFFAOYSA-N	71.6	122.09663:3533026 123.09998:16684059 124.10334:944360	50.01602:15232 51.02382:98559 52.02724:2117 53.03706:4381 53.03946:54222 56.96568:4572 65.03915:2053 77.03931:31174 79.05489:35831 79.42191:2233 81.03405:2410 84.61945:2470 95.04963:63724 102.04678:3136 103.05455:17559 105.04504:25797 105.07024:39643	1404800	1603577	24352052	26200758	24495772	20797966	25831272	21491346	61672	53436	45983	75540	131325	34671	36522	41305	17097	113412	130827	57678	67545	54752	30370	35534	1487273	1110610	927248	742201	612196	971003	631678	336059	832905	274818	388116	619387	2572463	2530960	2617061	6307988	54794288	39526476	54893320
2-(1-Naphthyl)acetamide	184.077	C12H11NO	XFNJVKMNNVCYEK-UHFFFAOYSA-N	58.7	184.07326:3356259 185.07661:436704 186.07997:35819	50.86477:1846 56.0503:9893 58.06594:11451 59.93107:4375 60.0816:4528 60.93115:1987 70.06599:2094 71.07372:26171 86.09695:11766 98.05231:1700 98.98462:59755 106.5866:2208 124.99983:11982 129.57123:1824 141.02464:1837 147.80656:2088 169.50327:1946 171.21965:1866 184.07294:5856	874970	8167600	10249666	13263754	14119879	35141244	9046607	31510038	11788533	14500093	18337614	12658138	24595132	7035648	11171087	6059413	4342944	18315128	11389275	15901413	17121452	11514447	33377420	16360952	7010892	38571680	21450908	19178324	18007076	10834774	18518338	29902440	24288434	25939256	6681230	13403167	12469506	22810630	38874088	30480842	11153169	22142950	11119323
2-(1-Pyrrolidinyl)-3-pentanone	156.138	C9H17NO	URXJQXJRZXGXTQ-UHFFFAOYSA-N	48.8	156.12856:324172 157.13191:72847872 158.13527:4600480	50.71916:114040 51.77007:108424 52.98808:110620 54.03471:1909610 55.04251:939913 56.05033:8019710 66.03452:793276 67.04247:137076 68.05029:676061 69.04554:359595 70.36189:126301 74.24397:111048 76.47984:127891 81.04541:5121718 82.04591:142463 82.05322:4744440 83.06099:6392395 93.04523:4446984 95.06111:731520 110.0716:4039902 121.15217:114791 124.63886:133509 145.57877:170672 156.07631:225295	17770.8	17770.8	613429	1137015	561353	495761	740062	17770.8	650339	188821	326062	868887	514582	717839	2309044	1175326	479613	845980	1226855	736227	298149	305607	545526	1587266	869344	718419	758856	880248	625716	413124	1430463	389804	619155	584678	240962	896361	540793	348443	360059	443612	550873	17770.8	177708
2-(3-Phenylpropyl)tetrahydrofuran	191.143	C13H18O	PBXKRPSGIACPQF-UHFFFAOYSA-N	64.7	191.1794:2790028 192.18275:448343 193.18611:83500	51.02403:1662 53.00308:1799 53.03943:11320 54.5075:1304 55.05507:18106 55.41338:1304 65.03941:6665 66.04261:1265 67.05503:19594 67.93578:2077 69.07058:1954 76.68392:1441 79.05488:27109 81.07044:6948 86.68832:1517 91.0547:29932 93.07027:11894 95.0495:10086 95.08601:3561 103.0544:1574 105.04483:3163 105.07025:5599 107.08582:5362 109.10136:2050 117.06982:2155 119.08578:2025 121.10127:2141 135.11705:…	22832480	25067334	16907354	16362573	15707252	15583122	15332296	15251099	19063108	21937140	19940972	18386672	16437895	16992520	20577324	18100836	16657605	18369410	16152075	16610267	14983230	16692891	16546826	19581932	15790602	16068212	15329642	16303294	16276996	15324013	16850600	15321801	15649638	16155564	14436386	17217066	13928758	15210251	15980639	13784699	12124048	12771017	10488854
2-(4-Methyl-5-thiazolyl)ethyl octanoate	270.152	C14H23NO2S	OGJATLSJIMPQBD-UHFFFAOYSA-N	46.8	270.19238:3162066 271.19573:536808 272.19909:0	50.67326:1438 53.03933:3062 54.03477:1612 55.05505:6564 57.0704:1764 60.05645:2575 68.05021:2522 68.96671:1471 69.0706:10687 70.06583:80954 71.04978:3275 73.06413:1900 80.05006:5232 82.0657:15391 85.04009:3165 85.06393:7619 85.07639:2663 86.09697:14440 94.06551:1986 94.27319:1700 94.40102:1624 95.06081:3338 97.07644:6463 98.06049:12370 98.07158:4016 99.04453:2092 99.09209:7739 112.08685:5081 114.…	32576430	33119762	476326	589211	228228	217628	331401	444794	928598	653714	1257293	596699	890245	74127	520700	57205	24349	384832	15296	16966	30710	4054	4997	27887	75139	11085	26858	44621	13593	26458	28627	18395	9500	9889	7701	5252	28680	36825	15782	48021	352108	906933	748985
2-(5-Methyl-2-furanyl)pyrrolidine	152.107	C9H13NO	LGGXPKQFJZIICN-UHFFFAOYSA-N	54.4	152.08174:221268832 153.08509:47164544 154.08845:6833868	54.03466:543827 55.04239:167274 56.04752:297972 56.05031:5606600 66.03464:450228 67.19197:122437 68.75867:107402 69.04523:146697 81.04536:1250978 82.05324:1458103 83.05637:222840 83.06098:3205972 93.04514:2247307 106.00475:133421 106.6358:116350 108.34762:121265 110.07158:1915375 134.07181:133666	1081924352	1063232192	1128456960	1097223168	1116888832	1084768384	1116759680	1109188992	1146384640	1149326080	1135594752	1112575872	1140423808	1153143808	1124558208	1171410304	1129491712	1124218112	1121534464	1164753920	1147737856	1143149952	1154459136	1154322688	1080290944	1098045824	1097353472	1098054144	1110011008	1106057344	1095172736	1095755776	1128094336	1131905408	1108819840	1113674496	1080117632	1083228672	1062968768	1107107456	1059150784	1064496640	1058441408
2(or 3)-methylindole	132.081	C9H9N	ZFRKQXVRDFCRJG-UHFFFAOYSA-N	63	132.07672:11897141 133.08007:640232 134.08343:122626	56.05009:3454 57.93564:138196 58.39856:3008 59.93105:74134 59.93393:6330 63.65398:3159 74.9381:11462 76.93356:7923 78.98956:3218 82.50621:3268 86.09701:4466 90.05537:10401 93.35462:3094 104.97494:3428 115.96434:10498 116.97232:33303 117.95973:4281 118.96758:23260 126.40881:3167 129.77014:3417 132.07652:3464	36440952	55169156	65687740	74941792	74680672	74467224	79942936	57356144	66702212	77874848	75710664	72072120	71133304	70953064	71664112	74134968	77169712	72296624	54590928	67592216	76660704	73902688	73552456	83884728	71187320	100678608	67242144	70709360	74738624	80877984	74760336	71383560	67887392	71564560	67453800	67166664	64348328	60832104	63472992	87079304	97174664	97156160	63369688
2,2',3,4,4',5',6-Heptabromodiphenyl ether	716.454	C12H3Br7O	ILPSCQCLBHQUEM-UHFFFAOYSA-N	47.9	716.3844:4652025 717.38775:388130 718.39111:0	201.10526:16322 201.12321:13129 202.12534:1899 207.08624:1534 208.07085:2950 208.10822:4233 209.09149:5021 212.13948:1744 213.08688:12979 214.09056:1889 214.1295:2443 215.10115:2226 215.13817:1931 219.08096:1714 223.10712:2399 223.15482:5572 225.09856:12041 225.1174:2171 226.11818:7814 227.10184:2971 227.17461:1756 229.09995:9559 229.11873:5043 230.11488:8524 233.09251:2284 233.11314:11370 237.12…	222174	679530	25015698	24620428	24551714	24238266	23999370	25036412	8298	16960	4528482	2508535	4192718	4911258	5230889	4667414	1865267	2856660	1685545	2014272	2832130	3401738	1625674	2249110	31870424	35656944	29358744	34034560	33018784	37079408	30570022	33674424	31790056	30320498	29994866	26637254	36392220	40450288	39035580	38303280	41715192	38775984	38559192
2,3,4-Trimethyl-3-pentanol	129.128	C8H18O	PLSMHHUFDLYURK-UHFFFAOYSA-N	56.8	129.13869:25373244 130.14204:32886106 131.1454:68021888	55.05506:7951 55.93523:103256 55.93801:5087 56.05034:3137 58.06603:4468 62.37754:2222 70.94222:2398 71.93001:15466 72.08146:8795 84.08131:32318 84.45328:2545 112.11219:4457 124.25604:2918 129.13823:2935 129.17636:2679	208392320	207129168	236990896	234698000	219045520	232943808	231277392	235181984	224652112	220522640	234018128	219853664	234448928	193286832	241980496	228126128	138405056	230590736	239486048	225228928	207000912	247366352	195253232	141830208	115927224	238689712	206313888	239854656	188035136	199082528	211051232	217031248	214703920	221767920	220201616	229894688	232280912	215513792	211868352	111640376	235235520	234077120	246169200
2,3-Dihydroxyvaleric acid	133.051	C5H10O4	CJXCLBPFKGZXJP-UHFFFAOYSA-N	74.5	133.03163:69924248 134.03498:3773342 135.03834:3546956	52.91038:105739 54.88025:110343 55.96568:117188 56.05023:174989 56.48093:107605 57.05809:178250 58.06153:116358 58.99575:216195 61.0114:601205 68.98632:129249 70.99564:603162 72.00339:605631 80.30472:115493 87.10022:416465 96.22767:139846 101.96053:149034	358649376	368005472	351484896	358027584	326961952	337699712	320704672	332442432	300211264	275598016	295234496	285395936	287084448	285752928	285028992	278371744	282950208	286796128	279292800	282090688	297052576	287917536	284469760	284155968	354633504	334319872	338999232	326915136	361942336	359241248	350275936	344411712	368048864	355021856	361897920	345614720	353526112	347155712	328388544	330132544	357143360	337207136	344555008
2,3-Dimethyl-5,6-dithia-bicyclo[2.1.1]-hexane-5-oxide	145.015	C6H10S2	YKHZXLJBTAIXHG-UHFFFAOYSA-N	55.1	144.98203:2899924 145.98538:164722 146.98874:1412099	53.24222:1655 60.69593:1721 62.92984:380171 70.55896:1897 80.93976:2151 88.0371:2237 91.05488:2091 104.34764:2054 115.05398:2590 120.41377:1926 121.96628:19469 144.98224:3863	19601368	33859212	9487415	10401754	33024922	14484879	5933982	29946562	16559228	5808104	6928694	3904166	9822349	8739371	10302072	7913754	18532266	20466190	9487046	14560211	25746874	12858549	11660669	16145769	11201345	12009169	17061960	15229043	32784322	18184044	19071176	5600074	4197126	12545721	34052456	7696674	16058413	15655761	11920438	11700085	12416492	5019424	9839814
2,4-Dihydroxy-nitrophenol	156.029	C6H5NO4	CYEZXDVLBGFROE-UHFFFAOYSA-N	58.9	156.04202:119925128 157.04537:5428620 158.04873:10005094	56.05019:152510 56.4372:75827 67.2646:86471 81.0455:98910 82.05289:110624 83.06142:88655 83.13609:86410 97.19215:88982 156.04282:89803	441074816	441529088	422220928	421432960	418415232	435170528	428541792	426930784	516323744	517717984	515438592	527005792	511665440	494819008	474553696	497494400	510308512	491748224	490691360	486329728	501291488	512080672	509545408	496273952	396601184	432814816	411880160	410493216	439052192	380719936	420983296	420600288	393602016	450847200	435777952	431359968	427990688	430646496	409802368	421543808	439660640	442870528	452510944
2,4-Heptadienal	111.08	C7H10O	SATICYYAWWYRAM-DNVGVPOPSA-N	56.4	111.11723:2106810 112.12058:282070 113.12394:150918	53.00317:9770 53.03941:2138 55.05515:3054 55.93523:4580 56.96569:5309 57.93571:15844 69.07075:3118 72.9379:4860 81.04528:1768	15903923	17443866	13691292	18420420	24705364	14687199	11820083	23603786	5228442	17799248	5411297	15238082	13716072	7039214	17277394	4870058	6227990	8998035	16414488	13266991	8914964	3571959	23749750	3791865	16838006	7164566	4822748	2219347	18731736	11629424	3334393	7216726	6320269	15681002	4262584	7308272	3225147	4042045	4689942	13898458	5175470	9743616	8134486
2,6-Dimethyl-2,4-heptadiene	123.118	C9H16	HQTKNGJJNNTBLG-WAYWQWQTSA-N	61.7	123.11698:355238 124.12033:97483 125.12369:199091	50.01601:4835 51.02379:17887 52.01905:11723 52.03165:4548 53.03947:67003 56.96565:42926 57.35795:2278 57.72657:2536 58.24012:2428 67.51052:6658 68.8256:2736 76.51571:8055 78.03455:10908 80.05019:67470 85.97596:2618 96.04493:39813 111.03177:2788 119.99031:3041 123.05531:18979	2310832	3019397	1026286	3107655	1947259	1434558	1398444	1751489	1242765	1303971	1331081	768273	963945	522584	711534	612661	800789	490558	711559	526661	946747	731778	397557	338043	1365649	1397909	601302	848665	274994	538308	407522	639550	685788	270475	543550	461129	1408196	1085596	797904	1385339	3917206	4882295	5171300
20-Tetracosene-1,18-diol	367.358	C24H48O2	JYZDOSWMZPZDMV-JJPRUIFNSA-N	58.2	367.33588:7026744 368.33923:2135232 369.34259:299488	55.05507:18089 57.07078:16230 61.73868:2246 67.05502:29179 68.06317:2424 69.05852:2070 69.07063:27876 71.08623:9966 79.05502:14088 81.06618:4223 81.07058:56470 83.08636:15569 90.33698:2728 91.05473:19732 93.07032:18500 95.08601:39172 97.10157:6413 105.07036:30933 107.08604:21329 109.10162:16939 117.07017:18613 117.62729:3069 119.08561:13326 121.10135:8975 123.11729:5318 124.99963:3774 129.06999:4…	57936532	64885152	58392496	52741048	62750968	63372344	65811996	66385708	48556568	36068560	47503028	39542064	19848802	18767470	19268398	8909095	12078969	12903483	14183672	12561803	7762760	9146809	10923233	7958218	83543240	72922512	79363552	77954984	31238052	32312844	29704862	29280938	15383755	17437768	18610156	19915384	103296088	89141184	106914816	101152224	130618720	126607264	131822240
2-Acetyl-4,5-dihydrothiazole	128.018	C5H7NOS	FZOZFDAMVVEZSJ-UHFFFAOYSA-N	64.5	128.01941:114237304 129.02276:16889696 130.02612:17806268	52.05845:19304 62.88891:27467 68.01144:21307 68.98293:276150 74.88872:25268 78.20296:24973 81.94376:22547 86.99328:349054 96.07358:22913 100.02465:83733 104.27144:25227 105.00376:299789 118.03483:29646 128.01923:37739 128.05461:25792	568842304	548526720	579947200	569041152	573329152	578393664	573953152	576391104	642694336	688251072	546900032	554001408	548674752	637802432	555020736	593965952	646983744	575547200	576596992	586284032	591617152	526325216	542402752	538130368	503142016	536609152	522445568	512432480	510741952	493898432	527988448	539843520	614937856	607352320	587703936	558181440	541730368	546272640	531632064	523053952	595202432	612824192	594586944
2-Acetylthiazole	126.002	C5H5NOS	MOMFXATYAINJML-UHFFFAOYSA-N	73.9	125.98615:5976796 126.9895:5676280 127.99286:750548	53.03941:2387 56.96557:38637 56.96789:3725 57.93558:3347 59.64699:2344 67.93528:3088 70.59158:2787 71.9525:9110 76.32668:2509 84.09013:2596 84.9604:4874	86858392	76932208	94967544	79643128	93124320	98456576	91113488	88913624	88115904	14318128	88110032	44179140	68920584	47349752	73838616	45399068	52606620	51462628	99214232	46290080	94530832	59519792	99431528	54130964	89459832	38344612	46126080	37349044	58127856	55649396	62961092	47297948	46868800	45455268	89336784	98521960	43096864	49005888	56417148	53603916	46339572	77314936	19741770
2-Amino-a-carboline	184.087	C11H9N3	FJTNLJLPLJDTRM-UHFFFAOYSA-N	55	184.07309:10795381 185.07644:925541 186.0798:0	50.6809:4444 51.89682:4348 56.05032:36117 57.99804:4566 58.06597:37536 59.93104:11465 60.08165:22750 63.92547:4310 67.28634:5253 71.07369:111111 86.0969:47772 98.98463:222907 115.51423:5676 124.9999:38965 157.03639:6020 184.07327:17422	57860756	58100336	63942336	64756128	59141976	58177752	59693476	58438304	58032100	52477164	65147360	57721280	48976404	45337652	47288216	43756624	35343996	38525792	41391216	36111544	35374220	33078178	33736848	28484784	80406288	71384600	79355880	72926248	42660212	48067576	43956700	45304804	39134168	39347456	39205692	37221520	76751272	69056488	77489136	75517336	125983600	132747128	131036816
2-Aminoisobutyric acid	104.071	C4H9NO2	FUOOLUPWFVMBKG-UHFFFAOYSA-N	81.4	104.10731:100779224 105.11066:5167436 106.11402:0	51.48608:60065 58.06593:2547883 60.08153:471609 104.06831:77130 104.10748:336582	452504704	429478144	413243936	386720224	362990656	397823264	374089312	355132928	367562304	370522240	381090720	359304064	348269472	365487040	364844736	350709280	343942848	341512928	353755904	357642400	345107840	331146784	342454272	329987744	330707712	346370592	338126336	334508640	331181408	322407232	346936928	351151392	334391040	321771936	332577536	341784832	345491040	338195712	325217120	333533312	618720768	525057472	534345248
2-Ethylthiophene	111.027	C6H8S	JCCCMAAJYSNBPR-UHFFFAOYSA-N	44.9	111.03939:110410504 112.04274:20817632 113.0461:4000683	56.96562:207920 57.9356:612183 58.93361:65609 60.7299:48290 85.04366:59667 97.33093:66412	312624768	507008288	1460969856	1308290176	1296592384	1230780928	335791904	2598079744	277490016	1197634944	484031360	704378496	1426336640	1401848960	1052549440	274144544	803841600	634995520	304213184	1172327168	959375744	1198132352	1195681792	448922816	1014797312	925250560	318802048	1109251584	179568096	875146816	1163503360	1045332224	308496640	1081227392	1646521088	1083105792	334377504	1310755328	304472192	574132160	939374080	1063986880	1165565952
2-Furoylglycine	170.045	C7H7NO4	KSPQDMRTZZYQLM-UHFFFAOYSA-N	68.8	170.0327:128750832 171.03605:6198335 172.03941:7867086	54.03461:31428 56.34649:19493 58.40853:20184 68.05019:42426 81.04543:34459 83.06128:28839 95.06093:201018 96.06862:63805 156.59123:22962	963993984	874370176	663076288	657019456	678240064	688225536	670704384	649984320	917344768	904403584	725990592	691870208	719234048	705790912	769830336	708005824	661974912	673601984	645083008	642867072	687722112	717174144	739033024	678624768	684423744	658981184	637780288	670525312	733154880	641318656	617468416	614797376	785631040	554808448	731770048	652911360	679348736	687132608	646122560	632450176	710332864	673163328	657250240
2-Hexaprenyl-6-methoxyphenol	531.421	C37H56O2	WVPRAWNIVDFQBO-DUBIXASGSA-N	62.1	531.40796:3360953 532.41131:1311997 533.41467:151711	50.78809:1840 51.01961:1656 51.35443:1712 54.30133:2111 55.0187:17297 55.0551:11234 57.07073:103211 58.99577:6889 63.35095:2281 66.67265:2379 69.07061:16131 70.51516:1936 71.08244:4475 71.08627:72695 71.09018:4219 72.34842:2266 73.02913:61794 75.68548:1942 77.0062:23378 83.08593:3726 85.10175:44869 86.99043:2896 89.00568:3812 94.93877:2238 97.10178:16341 99.32267:2512 105.00088:280422 111.117:788…	156811	500222	28845404	14420297	16352895	15576459	16047435	12898662	119606112	38757644	47431008	26154804	17414984	26773730	31094656	13879930	26789686	29111478	21281528	20087950	19170328	15601304	23146420	27808596	16509423	16994202	34459768	18884560	23072496	29083988	15936341	23929076	19310854	19546958	12410664	16905218	16693601	15523493	21214902	11268992	18130122	15424997	15098730
2-Hydroxybenzaldehyde	121.029	C7H6O2	SMQUZDBALVYZAC-UHFFFAOYSA-N	51	120.98043:205270 121.98378:0 122.98714:1172655	50.01604:477013 51.02384:2470483 53.00306:117168 53.03942:672077 55.01872:141076 57.00369:98380 61.50503:105795 65.03938:511653 66.04719:226692 71.72152:96778 76.08574:134147 77.03925:516101 81.03414:126479 90.63379:105183 91.05477:415436 95.04957:829962 95.28567:101741 102.0467:111786 103.05453:327259 103.53658:103966 105.04503:275879 108.684:114083 113.88352:104619 116.9258:119489	807865	589078	1433975	281492	911718	772085	601849	1217139	460091	399718	821086	487380	495549	1002015	1377686	970934	370099	569727	605847	418658	331607	758609	749253	386006	613050	753764	1160383	935151	1110479	465098	824986	432591	852050	1032097	539025	344475	687538	462309	242276	556852	942996	1337532	894864
2-Methyl-3-thiophenethiol	128.984	C5H6S2	AQXLMAYNBMTBHD-UHFFFAOYSA-N	50.7	128.95079:9769397 129.95414:803386 130.9575:2836624	54.30748:5370 55.9352:81076 67.8587:4641 68.9434:7235 70.94241:14907 71.92985:13960 88.95247:5159 100.35392:4847 119.28127:4613 129.07867:4820	15417038	144782864	148365760	143113360	212189200	222086304	163634272	181778368	12456797	115842488	48280792	123642104	23981032	13843720	49270336	45225716	129732152	187232352	22414016	11256188	34552252	84498456	40591296	28650442	52354960	50153524	165313712	174743104	156866048	30011576	14592109	42650652	88535096	165448688	43917888	12000022	91749440	37215928	27083418	75074296	75776528	44735172	14404023
2-Methyl-4-(1-methylethyl)thiazole	140.054	C7H11NS	SRTOJEUVLKLAGK-UHFFFAOYSA-N	72.1	140.06819:114934192 141.07154:8622649 142.0749:0	51.28333:65721 55.77457:78928 57.52892:80935 58.0241:70329 60.25073:70886 60.53032:77574 68.72427:79424 74.09715:203060 140.06773:186261	540884032	509460928	505126144	470049376	494358208	444885664	491837440	433215712	603601920	615178560	645948672	612634752	600017536	582959104	584675456	598972288	588114944	589816064	581477376	588426496	592021888	593564096	604083456	572796544	492394080	505034880	507360224	496398496	495784960	490223680	498799392	503611296	487362848	510111904	517530240	516991712	501870592	510409664	499618528	486872768	477813632	505416320	505061184
2-Methyl-5-(8-pentadecenyl)-1,3-benzenediol	331.264	C22H36O2	LDBPJTXLCRXBIJ-HJWRWDBZSA-N	64.5	331.26309:1909340 332.26644:465897 333.2698:125323	53.03947:1951 55.05507:8721 57.07074:5666 67.05502:26045 69.07056:10944 71.04974:1772 71.08607:2370 75.31682:1229 79.05479:14016 80.41193:1293 81.07059:19374 85.06532:1440 91.05476:53448 93.07037:12927 95.04927:2037 95.08596:12327 98.98474:3310 104.58018:1481 105.07025:32131 107.0857:5693 107.11994:1280 109.1019:2588 117.0702:8992 119.08577:17093 121.10139:3943 127.03932:1721 129.07004:3763 131.0…	13422363	13107552	11987170	10896109	10228561	10016195	10604773	10162650	8366268	7262054	8758706	7973623	5313993	2827102	4955899	5032579	5270691	4905492	4382557	4336955	3764800	3468054	3949780	3367636	21144074	18711158	22297386	19289780	12452940	12312955	11901166	12158098	7809653	9096364	8522529	8740660	10534813	8979915	12015441	9275877	11599010	11584580	13435360
2-Methylbenzoic acid	137.06	C8H8O2	ZWLPBLYKEWSWPD-UHFFFAOYSA-N	75	137.04575:2046984 138.0491:221404 139.05246:133464	53.99831:3037 55.0299:36094 55.11561:775 55.72749:904 65.01424:5868 67.02978:10062 77.01389:1463 78.78001:906 82.0407:6838 92.02477:7345 93.00901:998 94.04026:3776 110.03523:9758 119.03526:9773 137.04582:21923	1556024	3875059	6832556	5887709	8022090	7786797	12043566	11549731	4750256	4612596	4611748	4726690	4484245	4784593	2870066	6294868	4871762	5454793	3621528	5136920	6250776	4594492	6938624	6435484	7460733	6798476	7203032	5762652	7128794	8092236	8782159	6078996	7104622	6684648	8789496	8624341	6920196	5922032	7765656	6521121	9948823	8461389	9549540
2-Methylpropyl 3-hydroxy-2-methylidenebutanoate	171.103	C9H16O3	YWLLUDSCDSOEDO-UHFFFAOYSA-N	60.7	171.10161:8629635 172.10496:887249 173.10832:273699	53.00304:3652 53.03946:12920 55.01874:9430 55.05509:159567 55.93522:9102 56.93555:5369 61.78094:3164 67.0551:4557 72.04511:74061 73.32184:3033 76.59879:3460 78.99775:5930 79.05487:11777 81.07062:4718 83.08596:6900 84.04514:3131 89.07153:6333 91.0546:6455 97.00794:15306 150.13217:3941	61484220	65947224	64715992	64340960	60552116	58357740	65212400	67023088	44302032	42471796	49872992	44706936	35642764	38562740	39670296	44327872	46465964	41382076	42970976	40939908	33206328	31926890	39181704	39399840	67063428	66727448	65144020	65217636	53631044	52163064	56021704	53544704	44970060	46757660	43643220	43444100	70436816	65207188	75818976	69173704	91617072	101420392	95672640
2-Octene	111.118	C8H16	ILPBINAXDRFYPL-UHFFFAOYSA-N	58.2	111.11713:465798 112.12048:0 113.12384:0	57.93566:45983 58.93303:5576 60.79311:4683 61.83575:4901 68.10052:5585 91.52341:5022 94.0983:6608 111.17231:5647	5427872	5269860	2914340	2909114	2285204	1981610	3467975	1424346	2582183	1608318	1526845	1517719	2499545	2293950	2036021	935877	1680325	1870159	1057771	999549	3048173	1773482	2354469	1651611	1600465	1260719	2188640	1134282	3274904	3195865	2138926	1611106	1570347	1941556	1631415	1902567	1896348	2872648	1505429	724915	1792234	1928893	1891836
2-Octenedioic acid	173.081	C8H12O4	BNTPVRGYUHJFHN-HWKANZROSA-N	72.6	173.11714:5531399 174.12049:925033 175.12385:230266	52.69873:3675 53.00305:2933 53.0394:9439 55.05502:47986 57.03438:5877 57.15841:3030 60.92603:3142 65.03933:13992 67.05497:63312 73.42986:3311 79.05485:9275 79.8772:3809 81.07043:9176 88.38675:3511 91.05482:3754	32016460	31608992	31666596	31771858	29631904	29329608	29803028	29275928	14186556	13446763	17081312	12818918	8387096	10408998	6474286	9610508	8183042	9063919	5766732	7716870	6909199	5890010	7724649	7174428	34398316	29742670	31203586	30139454	20443994	20987816	20509578	20423154	14666264	15251658	13993189	14392133	31813244	28289962	34779288	31273100	62929000	68566208	67477216
2-Oxohexanedioic acid	159.03	C6H8O5	FGSBNBBHOZHUBO-UHFFFAOYSA-N	57.2	159.02782:71980424 160.03117:4038805 161.03453:0	51.89326:44062 53.03723:46012 53.65194:50619 59.04182:48479 96.54966:64725 157.90572:60450	299211872	290832960	244298512	254771488	234131216	225006368	216549632	221762960	224508016	212914640	215977312	215634320	212259840	214223344	199472448	197162512	192006208	200550240	197678832	192665328	190194832	191413504	195643712	183799680	242809072	239912240	228249888	217973936	218869456	222422592	220756640	212654768	210280000	211130048	202563632	213519424	221068848	230049216	226326592	226912016	297784320	290211904	292757984
2-Phenethyl isothiocyanate	162.038	C9H9NS	IZJDOKYDEWTZSO-UHFFFAOYSA-N	64.6	162.05022:3097306 163.05357:1609397 164.05693:1507685	57.03439:1912033 58.06598:7995492 59.07383:1872988 60.08165:4717980 62.16786:486725 85.02895:1278302 101.86604:556222 102.09149:882025 103.03928:1551954 103.89697:588885 162.11235:1942878	12433116	18539798	14457334	11730151	12378074	6066540	5426326	8773555	6450944	7378118	5250921	6842674	8513759	3680010	10350282	9358502	8512638	6293338	4276269	8926059	4107730	7399012	4118516	4860369	11592934	10973328	9172210	7331968	7128618	5885406	9391529	10764739	6007106	10272754	9144755	5423242	7333552	8168760	6198160	8033818	11209874	12239885	14604847
2-trans,4-cis-Decadienoylcarnitine	312.217	C17H29NO4	GDMITEPIMYKPHX-USKNYQQNSA-N	56.8	312.21686:7936122 313.22021:1623093 314.22357:274817	50.8098:1799 52.57253:2185 53.03947:14774 55.01887:3123 55.05513:7960 57.03436:25988 57.07074:2498 58.06606:3968 60.08161:18151 60.87871:2048 65.64983:1869 67.05502:26704 69.07068:13073 70.6019:2701 71.04997:2329 74.23073:2010 76.01508:2271 79.05501:6775 81.03423:33665 81.07059:37811 83.04973:2767 84.08138:5397 85.029:517370 91.05459:2543 93.07072:2681 95.04972:9624 95.08625:3211 96.7106:2620 107…	191614	321888	32488182	32858790	33196346	32889348	32865732	32910798	122657	98928	156353	69744	81552	20149576	24497132	23321428	21440114	23757420	20745692	23749570	23358640	26069152	25454690	25802854	38934168	38358784	37928932	39514952	44051432	43317528	45785524	48010460	46085432	48244280	49403852	45131012	53431028	50048896	53014384	52899808	12040666	11623257	12876211
3-(1H-Indol-3-yl)-2-propenoic acid	188.071	C11H9NO2	PLVPPLCLBIEYEA-WAYWQWQTSA-N	58.5	188.07071:37086960 189.07406:4491076 190.07742:197361	50.81076:21307 53.0395:26209 57.06072:26005 57.25584:20378 59.15481:22372 59.94112:26581 61.52749:22931 62.94558:21174 65.03944:90532 82.5096:24596 89.03915:71620 90.04685:64169 91.05474:1170270 103.05457:28563 115.05454:836432 116.04977:35797 116.06236:100452 117.0575:459316 117.07027:35896 118.05768:51307 118.06537:564421 125.40166:29169 128.04996:44375 140.00259:29098 142.06532:215686 143.0728…	40500492	42912688	524785856	513951168	516299808	337697312	690627200	568456576	35030868	397344416	40006876	37458612	44269420	43392216	44136512	49414740	579086336	646326080	643693376	620610368	618636288	381914240	592857216	365559072	576163456	585148096	517167360	754182848	112838176	719077440	286021312	772876672	937021120	689029056	618441344	755248384	723808512	648064384	515805472	599747008	90184224	116155648	88548872
3-(8,11,14-Pentadecatrienyl)phenol	297.222	C21H30O	JOLVYUIAMRUBRK-AOSYACOCSA-N	74.8	297.24002:3461352 298.24337:651308 299.24673:397816	55.01871:3898 55.05509:8729 57.07065:4764 58.22071:1440 60.76804:1607 67.05491:6534 67.42065:1827 69.07059:6601 71.04987:2990 71.0859:1645 79.05478:4606 81.07043:5513 93.07024:6456 95.08595:5282 97.06514:2972 107.08591:2236 267.97461:1898 297.23987:26407	19692450	24911354	22623810	21828556	21296076	21187456	21240062	20537770	18783056	22981318	21203792	21539864	21188552	23130282	20153132	21604486	21361776	21697014	23867240	21525094	22296708	23948660	23101642	23257464	19209482	19742816	19413534	20129114	19423212	20846206	19882220	19753114	19275606	21773018	21632448	22149490	21675086	22140014	21709782	21178668	20644366	19291672	19810570
3,4-Methylenedioxybenzaldehyde	149.024	C8H6O3	SATCULPHIDQDRE-UHFFFAOYSA-N	64.6	149.02336:6625074 150.02671:685106 151.03007:218197	52.82882:4499 53.00308:13863 64.64471:5045 65.03938:95394 72.14398:4650 82.00826:4531 85.84573:4366 121.0285:6369 149.0228:10040	55049868	50494292	44413504	49534444	48233584	48342920	45025260	48041812	53513528	47678380	45524208	48773192	45265796	46686292	50963056	46565868	50806928	49319916	47016904	51639584	57766104	51172676	49073308	46560528	47198792	43142816	41930192	48445516	45542908	45307376	45179208	47366584	42670172	46030400	47775984	45745448	44494968	45713308	40090832	40206324	49629796	45181936	42073628
3,6-Undecadienal	167.143	C11H18O	UVIUIIFPIWRILL-XBLVEGMJSA-N	76.6	167.14307:13072821 168.14642:1858869 169.14978:278210	51.02379:4959 53.0395:14667 55.01858:5921 55.05513:27402 55.23995:4085 56.96566:17592 57.03447:6113 64.18749:5272 65.03942:8769 67.05494:25195 69.07063:10658 71.04996:13101 77.03453:4703 77.82224:4594 79.05466:15520 81.07053:6102 84.96029:8495 91.05461:10474 95.04949:11444 97.06517:25503 106.74915:5018	70091280	72688344	71991944	71203736	70410656	71692272	69711520	72198752	41501172	35203012	59705756	36849968	33321604	32760248	30155284	29645634	40489856	41504796	41958424	31109428	36383396	33124838	31732052	22503808	176101616	147382832	163770528	164705280	107809248	86991672	77304696	89934360	55917312	67146992	91701616	84329272	114951912	63869256	163153152	106121112	93886384	100379432	99470016
3alpha,7beta,12alpha-Trihydroxyoxocholanylglycine	464.302	C26H43NO6	RFDAIACWWDREDC-IFZPJRIXSA-N	70.4	464.31345:69825008 465.3168:18311526 466.32016:3039933	53.16544:23564 54.60312:24972 55.05519:76420 56.05032:46661 57.07079:31733 58.066:76396 63.27797:26145 67.05499:90700 69.07072:91562 70.06585:66495 74.06069:40583 81.07053:136997 82.06583:39551 83.08598:57188 84.08152:184583 93.07032:36041 95.08599:122592 97.10162:30623 98.98459:86753 119.3615:29557 155.01019:50936 173.47401:33713 242.81474:37664 287.91257:34447 292.30032:570548 310.3096:271936 3…	435819520	426381664	525443648	523680736	474929952	506114208	511257760	499776896	394014080	386208448	487922080	434708704	459723552	444297568	434808608	468953888	402274816	424405664	427333728	395213184	441743936	473125728	464534784	433672064	637522496	566803392	540041664	561721152	505522496	580584256	525653696	523156000	469601440	442201216	472901248	462059040	547184384	545311680	482451776	499958656	509182784	473634592	498954368
3-Aminosalicylic acid	154.05	C7H7NO3	IQGMRVWUTCYCST-UHFFFAOYSA-N	65.4	154.05865:132551376 155.062:9378580 156.06536:63015868	51.07632:25931 56.40485:30554 93.41367:30201 94.64934:28900 113.24236:31320 120.88213:32004 136.04779:33495 140.07925:39681 151.52611:33870 153.99515:32685	1063449088	905142016	660707584	705856448	734975552	699474176	634354688	704187840	1046873664	971151552	796655424	742490176	769472640	751251968	771271872	730406848	667728832	719433728	700909632	687194752	721243840	741729024	747304704	719835904	735440640	706280064	672427008	649774208	785949184	708442176	663883776	664929664	835970560	751427456	794699712	709288192	778155712	738459584	665162368	691489088	694693888	676066304	650778048
3b-Hydroxy-5-cholenoic acid	373.275	C24H38O3	HIAJCGFYHIANNA-QIZZZRFXSA-N	65.5	373.27386:2284955 374.27721:770934 375.28057:81660	55.05506:8184 55.96191:1345 62.66759:1533 67.05499:6888 68.25732:1390 69.07053:3102 79.0548:4581 81.07054:11373 83.0863:5950 85.06538:3691 91.05459:7204 93.07038:7186 95.08607:12780 99.96949:1527 101.05975:4356 105.07031:14330 107.08594:12952 109.10141:4604 117.07014:1877 119.0858:14624 121.10104:4969 122.52341:1463 129.06972:1837 131.08545:7485 133.10101:6498 133.11058:1528 135.11684:2197 137.04…	8877642	9209404	9905154	10038533	9765796	9580381	9733518	9772425	9483077	8903972	10335135	9278672	10300549	9636608	10679890	10159658	9695378	9899817	9795326	9895270	10377648	10364583	10363771	10231404	9776690	9581291	9311277	9295741	9913062	9917192	10245558	10031243	9812141	9689148	9914296	9703615	9806959	9729659	9105114	9619841	9010032	9002293	8920754
3-Dehydroxycarnitine	146.118	C7H15NO2	JHPNVNIEXXLNTR-UHFFFAOYSA-N	75.2	146.11748:176219504 147.12083:17603664 148.12419:0	53.70589:129894 58.06595:1262124 59.07386:146007 60.08156:571513 60.17059:112301 62.74646:113784 63.70715:100176 68.84678:101032 87.04457:683098 119.90125:154114 146.11752:140587	758324288	736428032	699482688	634035328	627478656	649380096	641208256	680024704	697972352	670759232	718141504	723150912	663229248	675794688	696980224	696842752	667886208	637907776	627876288	665552192	709152320	706307264	683046464	657260928	665851136	669159104	645657664	630583360	626219840	629169344	652072704	615448576	619685248	601061312	606768960	605358592	603826496	622028032	635289216	631047424	636078656	646082496	670166784
3H-1,2-Dithiole-3-thione	132.925	C3H2S3	LZENMJMJWQSSNJ-UHFFFAOYSA-N	52.2	132.95795:31358 133.9613:482226 134.96466:1624124	52.91038:105739 54.88025:110343 55.96568:117188 56.05023:174989 56.48093:107605 57.05809:178250 58.06153:116358 58.99575:216195 61.0114:601205 68.98632:129249 70.99564:603162 72.00339:605631 80.30472:115493 87.10022:416465 96.22767:139846 101.96053:149034	54600	43003	76440	42787	70884	117440	290550	81236	2536.11	69734	65641	29495	56033	2536.11	40701	61990	25361	78895	186581	68502	232621	61587	126200	97826	97620	110350	155093	128664	42828	113152	89542	82979	67589	84280	83845	58611	27948	27299	50208	84109	96087	128001	105726
3-Hexylpyridine	162.129	C11H17N	LWEQIZSFZFUWIE-UHFFFAOYSA-N	65.1	162.11243:1931910 163.11578:294037 164.11914:122352	57.03433:4735 58.06597:22495 59.07374:5878 60.08159:11947 63.18688:1302 72.65524:1698 85.02898:4882 91.84515:1372 102.09153:3765 103.03925:6341 159.05229:1512 162.11272:8476	9891424	17086822	11424092	11972275	11237500	8707791	6623996	9572601	17581356	21571110	16387029	17960366	12670861	8338660	12588977	13872552	11082752	10822714	13526510	13707819	15964134	12354476	12484591	11948657	14074522	10934367	14606519	14749308	12806597	10341875	13864393	10725699	12264451	13412521	10717741	8096176	11283815	10377330	12978912	10383024	11049064	8754885	10287009
3-Hydroxy-1-phenyl-1-heneicosanone	401.342	C27H46O2	UTLRNQJMWYPIEJ-UHFFFAOYSA-N	73.2	401.34094:15195767 402.34429:4672427 403.34765:892967	50.0539:8363 51.73267:7766 55.05501:38416 56.05374:7871 57.07074:47051 67.05499:54904 69.0707:68293 70.50193:8937 71.08626:44940 74.93813:8288 79.05479:35551 81.0705:190649 83.08598:46624 88.78239:9005 90.81838:8802 91.0546:18561 93.07008:47324 95.08591:181304 97.1015:15202 105.07005:32776 107.04922:15417 107.08566:46414 109.10122:62436 117.06969:13360 119.08556:30642 121.06482:15364 121.10166:45…	129923512	146631920	124563400	121948704	150594096	153075120	161591792	161421584	77648184	57665084	88234480	76057216	38176980	34635556	35031120	30638424	24889122	26277914	27245342	24713866	15533986	16813536	20100842	12863623	202598576	160010768	177439280	176684400	67421176	71896272	56142028	57876816	30394884	35723364	40182152	44315336	197325104	141650640	192484016	181360912	402190656	401358624	402541536
3-Hydroxy-4,5-dimethyl-2(5H)-furanone	127.04	C6H8O3	UNYNVICDCJHOPO-UHFFFAOYSA-N	74.4	127.03905:13084923 128.0424:3370312 129.04576:2078805	53.0394:29135 55.01876:17382 62.22733:9713 69.12341:7962 127.03891:23706	108266216	52534204	48793948	45187072	43744768	30706796	29936184	23125364	67919784	62618836	54203392	59772368	75684944	62973432	65432940	49861856	38615772	55288044	56389296	70514688	53691412	43364836	43138616	27962844	22831512	46913808	46575996	40640524	41209948	30885610	40333552	24264772	42786776	62806976	33087300	55916180	40241848	37860356	30946110	36452844	20271498	10163088	26982880
3-Hydroxybutanoic acid	103.04	C4H8O3	WHBMMWSBFZVSSR-UHFFFAOYSA-N	68.7	103.0507:3356477 104.05405:1172381 105.05741:54921	58.99844:2697 59.52184:3220 65.54565:2616 66.58461:2600 84.81685:2708 88.54314:2231 90.07726:2375 100.02465:3267 102.98056:2397	20264850	17993644	27408522	19517566	12859372	16866590	16375496	34636000	21432560	16175999	21759148	16718104	23707830	37196256	19898856	26807914	31357616	20507952	17477592	16497955	16059163	25014780	30508288	12562524	20669660	18632278	19066242	8960403	15177312	17864968	14499939	26605586	6574934	15350069	20625366	21806344	20714080	10288415	18959012	30792124	20522104	25887348	18629128
3-Methyl-1-butylamine	86.0975	C5H13N	BMFVGAAISNGQNM-UHFFFAOYSA-N	69.1	86.09698:555632384 87.10033:38515784 88.10369:0	53.00309:244219 53.01427:18004 53.99837:34404 54.01084:26450 55.01874:18288 56.05032:633784 57.05811:62968 68.98232:13357 69.07069:23523 69.44817:13778 70.06598:19294 77.30289:13816 77.74551:14549 79.39535:13392 81.20835:14068 86.09687:23523	2759211008	2663010304	2534280704	2636662528	2385801472	2449101312	2381494272	2406793728	2249630464	2066119424	2180740608	2085321216	2320829696	2190659584	2199008768	2193126400	2239174144	2368987648	2285218048	2412805632	2227205376	2172188672	2146680832	2089242880	2635346432	2513222400	2426444288	2499855360	2576577280	2591721216	2546143232	2519595264	2755111936	2731975680	2728441344	2635885056	2423870720	2404710400	2299113216	2311747840	2847531520	2691756288	2774091008
3-Methyl-3H-imidazo[4,5-f]quinoxalin-2-amine	198.079	C10H9N5	HKZZYGFWIFKKIR-UHFFFAOYSA-N	61.2	198.08746:11867825 199.09081:912750 200.09417:230507	56.05031:123806 68.05025:28094 69.25255:7432 81.04539:43516 82.05326:68587 83.06101:448294 93.04526:262972 93.05124:9718 94.1567:9260 95.06062:56205 110.07169:446942 122.39503:8691 135.92163:9431 152.08261:10684 156.07661:19829 159.0752:9922 198.08743:18518	56394620	24807486	74699968	73137384	57379660	70195968	62136080	99613496	72957040	67094872	74203048	64786860	82848504	77893312	23555574	86596616	30276542	68732688	72142560	77717496	75788600	76734072	75319224	59269952	82143448	84025040	72909392	84690872	68413104	81520280	72255600	84044744	45691812	82582456	88513528	52208664	76086080	60487036	58146828	85435496	44503500	61306356	48980900
3-Methyl-4-(2,6,6-trimethyl-2-cyclohexen-1-yl)-3-buten-2-one	207.174	C14H22O	JRJBVWJSTHECJK-PKNBQFBNSA-N	66.2	207.17416:9785371 208.17751:1588998 209.18087:257845	53.03949:16529 53.6604:3790 55.05503:37810 57.93562:35201 65.03938:10013 65.59174:4245 66.315:4327 67.05495:37949 69.07054:6203 71.0499:8624 74.82553:3855 74.93815:9563 79.05473:37244 81.0704:20720 91.05462:26677 93.07031:11698 95.04947:36822 95.08573:5671 103.05447:5238 105.04493:6020 105.07005:9577 107.04922:7089 109.0661:5064 116.97208:31838 192.93028:4877 207.17473:11928	64178968	65856140	63255664	61440060	60783044	62062860	60193204	62938564	40545480	35051868	56934020	38940068	34697564	33789208	31673710	30112270	35733908	38548276	38722512	28566892	32180642	29165788	30196260	20770730	127603992	123237264	123617088	134682752	94774408	80889336	72691696	78844816	53783088	62980200	79080840	73352440	87992968	58761444	109537680	78359424	81345672	88484472	71666856
3-Methyl-4-phenyl-3-buten-2-one	161.096	C11H12O	BQJFBHBDOAIIGS-HJWRWDBZSA-N	71.7	161.10724:5563379 162.11059:770808 163.11395:142970	51.02384:5532 53.03938:11049 58.98019:3069 59.93241:3847 61.77134:3428 63.69265:3242 64.40405:3884 65.03936:14618 67.04263:4041 77.03927:5486 89.03908:20771 90.04735:21819 91.05474:98197 95.04942:16888 100.11646:3707 103.0545:8284 115.05453:128411 116.06235:13348 117.05753:62892 117.06998:19952 121.18665:4104 127.0545:6373 128.04936:7872 128.06215:4662 129.04425:6313 142.06525:10651 143.07289:572…	11312769	2678839	7664306	7606242	47646988	30575950	55323852	50138588	482463	723569	561943	714686	318337	520315	399020	635755	552692	955455	439945	507370	331256	274284	565994	310102	278057	192757	776528	663550	167866	330820	405546	396113	517573	293826	433942	542244	285546	287088	296752	821520	30527554	162779936	102473112
3-Methyl-alpha-ionyl acetate	251.201	C16H26O2	TYUPZTIJMKMYHL-ZRDIBKRKSA-N	63.8	251.20039:2298187 252.20374:398757 253.2071:750971	53.03939:2800 55.01844:1854 55.05507:7440 57.07067:2592 59.05005:1544 65.03936:1584 67.05494:17727 69.07043:3286 71.08618:12277 79.05479:7536 80.19407:1474 81.07037:6991 91.05462:9465 93.07014:7286 95.04972:3213 95.08562:1733 96.00142:1780 99.08084:5803 102.58167:1573 105.06953:1796 107.0858:3366 130.9684:1565 135.11655:4204 220.90565:1881 242.46687:1872	18169004	17141932	14328624	16060252	15469983	15950943	13651217	15838287	12595598	13068918	11804393	13820011	12095719	10645955	11120561	12060201	11490459	10137319	12060078	11668714	10760270	11539178	10100762	10732212	11290290	13653848	14222757	11040943	11690118	14685548	11895508	11606450	12295350	12581991	12246814	14146654	14880139	12882585	13190305	12436947	19422292	16464179	16633696
3-Methylhistidine	170.092	C7H11N3O2	JDHILDINMRGULE-LURJTMIESA-N	79.4	170.09238:184843344 171.09573:22211536 172.09909:3369517	52.01865:133866 53.66686:119046 54.03468:1230931 55.04252:555226 56.05037:416285 56.17279:124060 58.42716:115676 60.80227:124576 67.04242:297044 68.05019:2620969 81.0453:1070095 82.47565:131402 83.06088:315949 95.06081:7694225 96.0686:3565749 97.07633:609701 109.0763:499446 112.62431:157928 130.24168:141621 146.19389:133170 170.09198:329392	819180288	840782144	867416448	855348096	847410176	839742144	855992960	861693824	887507328	870216768	892235840	884535872	887868416	881281088	885563840	904204928	887179520	894593216	868648768	900300480	907522880	903251392	899672576	901049664	873891136	869068992	858173376	864232128	877868352	880951360	875899776	867139456	876323840	846322880	880626624	867321280	861574400	864663296	827479104	855526016	813281024	813952320	821856768
3-Methylpentyl angelate	183.139	C11H20O2	UKYIGGARIIFOAB-POHAHGRESA-N	67.4	183.13785:5939740 184.1412:871455 185.14456:298244	53.03936:4088 53.56692:2454 53.60245:2817 55.05507:9623 55.70072:2317 56.94301:14849 57.07066:8697 59.931:55156 60.61026:3137 67.05488:4386 68.99783:8520 71.01347:10878 72.93768:9844 82.96306:3444 98.98453:20159 118.96716:8747 136.97667:3871	33358532	32319156	30535792	28944732	28315234	29798480	29666514	29829914	17330756	14623601	18862340	13864760	10757350	11372859	9722779	10025242	12191300	10369036	10928453	9418246	7435434	7438258	7358088	6888322	28720348	25938204	29723650	29210856	14349868	15203620	12264199	13865200	11649241	12706014	12206359	14160126	35566460	26177086	37790048	31915260	63037228	65907660	67225840
3-Oxodecanoic acid glycerides	276.158	C13H25O6	CJVZCBQCJRTPTD-UHFFFAOYSA-M	46.2	276.18066:7115568 277.18401:1054400 278.18737:144944	52.62851:2849 54.03459:3513 55.05503:28827 55.59483:3045 55.90425:2990 57.03424:19429 58.06577:5819 60.08149:20446 62.66078:3308 69.07054:27928 70.73076:3082 73.06554:4834 84.08126:10335 85.02891:355454 103.03912:8094 145.04965:4280 200.79747:3851 273.20844:3630 276.18021:33466	8059541	8622689	91780248	18665948	95742736	69159536	125478840	90435960	24287952	23887584	19911558	6241129	6986892	7510052	7462272	41711460	57329672	59654004	62621356	38104416	50498784	30402632	74194272	69830912	12193303	38921312	129089536	33211628	15510248	16860264	20113972	74918048	25572186	18881340	53621216	72607288	27636368	74420520	20141864	65655740	61694564	17148034	47676956
3-Oxododecanoic acid glycerides	304.189	C15H29O6	CVKKYCUFKRXUJN-UHFFFAOYSA-M	47.5	304.18649:2879374 305.18984:418579 306.1932:96849	55.91195:1518 56.05032:30239 57.03439:2769 58.06601:8997 59.69604:1621 62.41682:1445 70.02967:3946 74.02448:3006 74.06074:73893 79.50777:1906 82.06572:2242 84.04495:14285 84.08134:4946 85.04062:1665 86.09698:40164 88.03979:2628 100.07603:9007 101.07156:17187 132.10216:8946 145.09724:20291 173.09201:7026 191.6441:1760 199.08212:1683 203.13937:2804 304.18591:1867	11543811	10912540	34152168	19067192	29037238	25643820	21150476	8723422	1779345	922298	1658475	992805	1187256	763416	737034	2100842	506544	1565432	1802153	1752438	3138350	821651	1252608	1802558	3683340	2114760	3068724	5062669	2077859	1628903	863684	2778890	2647081	1677874	1122540	4014074	4412982	3174974	2463979	2573200	89634464	97492832	34583128
3-Oxohexadecanoic acid glycerides	360.252	C19H37O6	HHAVRMJJTUPTJX-UHFFFAOYSA-M	48.6	360.27457:3445970 361.27792:855070 362.28128:185016	55.05506:18067 57.03432:17502 57.07072:4380 58.06602:3070 59.6627:2276 60.08163:33701 69.0706:10585 81.07026:2675 83.08635:13128 84.08158:3929 85.02902:416263 97.05805:2053 97.06524:2631 97.10181:8958 103.0392:6922 129.07851:3300 144.10233:10323 145.04944:7153 283.18799:5349 360.27457:78958	24425	612.156	13285904	13128382	12791978	12792109	13423341	12802051	6122	27379	20670	66177	7425	14048	13354381	14424685	13001625	14955380	13075547	13885299	13429421	12991874	12579917	13556785	13802415	12572375	12664290	12791757	13552433	13042891	12981579	14099768	11987366	12491483	12715401	12278099	11681538	10796068	11061833	11440497	12039751	12873816	12825552
3-Oxooctanoic acid glycerides	248.126	C11H21O6	MGCDWHRMOGSFGG-UHFFFAOYSA-M	45.7	248.14919:74257488 249.15254:11565968 250.1559:1959762	52.59242:31911 57.03433:272634 57.05816:35004 58.06601:104630 59.07391:44599 59.39244:33422 60.08151:309487 63.61279:28984 66.5035:31338 67.23917:35045 72.08146:75173 73.08491:40585 76.18358:34481 84.04482:32305 84.08131:167109 85.02896:4093938 87.0448:48794 91.93166:29236 95.12189:33496 103.03941:221176 103.57545:31096 140.22023:34652 144.10201:45891 170.20731:35536 246.81613:42187 248.1494:2948…	367835776	383984704	373010336	365570304	346324192	343251040	341284416	352179040	398038560	377934272	398727872	385523840	391208224	385724704	386061568	390365408	386993344	393135648	376178560	382220992	386864640	371805632	382485536	384437440	368054176	363633440	359694048	354873056	357686816	362735648	352695744	349002912	359086528	362030944	372420768	350558816	379713568	368260928	366745184	368133856	316571872	330213888	324842048
3-Oxooctanoic acid glycerides	250.141	C11H21O6	MGCDWHRMOGSFGG-UHFFFAOYSA-M	48.6	250.17749:4052898 251.18084:821950 252.1842:96603	60.372:1795 64.80652:1798 79.61024:1789 117.01505:1798 164.00089:1967 250.17661:9890	41328784	46571112	52074376	54268924	53785276	53539036	54553568	53604056	28938246	54067360	55897352	54446584	28536398	60152820	58343372	57775780	59246024	57567636	62590540	63239648	59141208	59455024	59213316	62747532	50836416	52933336	27328308	52809908	57498072	31284500	57372768	55812788	61258764	32564446	29228052	58277612	52076504	32327380	51665716	55124632	23070876	38157188	19193014
4,4-Dimethylcholesta-8,14,24-trienol	411.362	C29H46O	LFQXEZVYNCBVDO-PBJLWWPKSA-N	65.3	411.36218:2300316 412.36553:704300 413.36889:225350	54.88823:1181 55.05506:16076 57.06796:2311 57.07064:27145 58.32295:976 61.63935:1279 67.05495:11713 69.07056:20742 70.43186:1205 70.99749:1240 71.04977:4290 71.08617:23166 75.44159:1313 79.05478:4086 81.07043:21758 83.08602:28327 85.1015:3189 91.05476:2106 93.07022:6600 95.08596:24678 97.06506:16169 97.10139:4363 99.08049:3820 105.07003:6865 107.08588:8570 109.06492:17185 109.10145:13708 111.1166…	24006732	14540770	14393867	10609760	3810020	3773315	3715784	3645894	6705330	11665918	8901451	9601979	11463177	4540384	10640907	8938920	10188974	10304418	7719398	11350257	4931130	7668028	6468335	15051900	6391819	3880093	5399462	4568424	4513428	6144507	6127264	3198048	3103593	5082302	4252455	4566502	3930540	1999979	4217280	3305163	2961367	2661838	2818749
4,6-Heneicosanedione	323.296	C21H40O2	QTRYUTJOIDZDOP-UHFFFAOYSA-N	45	323.25812:1804160 324.26147:445572 325.26483:51384	52.48648:1066 53.03944:6516 55.01869:3503 55.05507:13672 57.07074:4602 59.02328:1157 62.7343:1143 63.95511:1191 67.05157:2548 67.05496:24577 68.40413:1111 68.80331:1206 69.07063:15897 71.0499:2354 71.08605:2857 72.28355:1143 79.055:17037 81.03419:13775 81.07056:20968 81.59831:1225 83.04975:6119 83.08596:3985 85.06511:1347 91.05474:9182 93.07037:15255 93.48473:1307 95.04967:6591 95.08602:10569 97.…	16429421	15494981	13472074	13289498	12934669	13448390	13021865	13041858	6952846	5596814	4058385	5971886	2882578	2718437	1107564	3978595	5000224	4002982	2602166	3900256	3121662	2729632	2860153	2788281	14137061	12367459	14640973	13968858	7543038	7752856	5082424	6749510	3143858	5623152	5821072	6840306	15326617	10939792	16342635	13746172	26445044	26583902	27835928
4??-methyl-5??-cholesta-8,14,24-trien-3??-ol	397.346	C28H44O	QJVMEAZHJKXWJD-UHFFFAOYSA-N	51.2	397.38284:2050991 398.38619:883883 399.38955:0	55.05514:11727 57.07071:27186 67.05498:17633 67.66124:1662 69.07056:21799 71.04979:6615 71.08624:18484 79.05483:6527 81.07047:40256 83.08617:10111 85.10157:9103 91.05486:8057 93.07039:13947 94.66776:1453 95.08599:34387 97.10141:7588 105.07025:18526 107.08582:13375 109.10146:25930 111.11707:3902 119.08575:12692 120.14185:1853 121.10162:9724 123.11678:6032 131.08536:3009 133.10104:12573 135.1172:14…	24045222	26367714	1161662	457102	190571	483722	198744	83721	5682786	1884993	3482276	4167730	3815765	2027829	1193893	693620	1186074	833760	258798	745958	399931	299118	793235	315254	217170	584335	477557	649932	740342	274904	113100	141976	64706	352490	165633	253818	192112	25631	108811	104498	59984	169126	164100
4-Aminobutyraldehyde	88.0757	C4H9NO	DZQLQEYLEYWJIB-UHFFFAOYSA-N	73.7	88.0763:3681846 89.07965:647583 90.08301:1199613	50.58859:2123 53.0031:2602 53.03941:3084 54.03462:3652 55.01876:2009 56.96561:3941 63.64285:1906 70.06555:2629	10532091	9685867	10898795	9239723	10765492	15839718	13070403	12867938	13515486	7290149	8818233	14781499	12188063	9168444	11778080	9106770	9255182	12356067	9799030	10145722	10167835	15113571	10218911	12593074	16061199	13294205	8753703	8015782	12099309	13203677	12777558	9488458	12071743	13613234	8452866	12562727	11133284	9826880	12033744	8803790	9960638	14893788	16053538
4-Aminophenol	110.06	C6H7NO	PLIKAWJENQZMHA-UHFFFAOYSA-N	67.9	110.07157:692672064 111.07492:54687736 112.07828:23401128	53.00292:179409 54.03468:1586591 55.04252:195456 56.05035:2484427 58.8539:184972 59.54948:175253 65.61498:171231 66.03446:304184 69.04552:163384 81.0454:1560465 82.05308:595155 83.06106:623273 93.04519:482136 110.07105:274915	3058804736	3041685248	3148951296	3086405632	3100917504	3008638464	3102438656	3079681280	3230749440	3181181952	3262396928	3250798336	3266780672	3283460096	3264290304	3354216448	3251310336	3200203264	3182947840	3292542976	3255517952	3291026176	3297813504	3339667968	3091944192	3204945920	3101160704	3195621376	3233501952	3217141504	3158404864	3104999680	3182506496	3164752384	3191315712	3173076736	3093920000	3117323264	3031651584	3146170624	2884095232	2992290560	2972958208
4-Ethyl-2-heptyl-5-methylthiazole	226.162	C13H23NS	SSLICXPSYONSAZ-UHFFFAOYSA-N	53.4	226.18015:14150439 227.1835:2306966 228.18686:391618	53.00311:2902 53.03945:5331 53.93989:2597 55.0187:17191 55.05508:112601 56.96562:4993 57.03444:2747 57.07074:19376 57.93562:3391 58.94344:4573 65.03928:4041 67.05501:30901 69.07068:28146 70.06585:2004 71.08616:2281 71.9527:2394 72.08146:2928 75.9458:2097 79.05492:28938 81.07056:20583 82.06554:4121 83.04981:2897 83.08609:12129 84.9603:12242 85.2554:2400 85.73261:2175 86.06085:3311 88.75915:2147 91…	69871752	70900840	70254216	71667312	71623536	71353280	71788200	75110952	66403456	74964184	76766984	69410848	74345464	78411136	73957272	69389544	69090920	69886624	75704224	80373048	72311992	70190800	67517408	70498800	68325208	73349072	66735488	64777632	65469188	62357396	65041004	62863808	67000816	60456728	61484352	63241036	61994280	63214320	60702528	66071484	76144064	67730016	62570564
4-Ethyl-7,11-dimethyldodeca-trans-2-trans-6-1-o-trien-1-al	235.206	C16H26O	FKDMTOCPIDCTDG-UNRYZTPYSA-N	70.3	235.20564:2223868 236.20899:326673 237.21235:284943	53.00315:1257 53.0394:4598 55.01874:1140 55.05507:12315 57.03448:1170 57.07065:5660 57.26463:894 57.66633:1075 58.06595:3315 63.31111:999 65.03944:2979 67.05496:28979 67.0584:2533 69.07066:4358 79.05489:19668 81.0705:21570 83.04988:2909 86.097:19022 91.05467:28597 93.07044:10856 95.04966:4225 95.08597:10767 95.74715:1167 97.06531:2180 105.07028:11505 107.08578:3369 109.06541:1238 109.1011:1892 11…	16711693	14837555	12021833	12479506	11480572	10965905	11512674	11000312	14112465	16632293	14243277	13848072	12938049	8095812	15140809	13306258	13556945	13592852	13064751	13690032	12163195	12499139	12274894	15172286	10263089	11748803	11210588	12728716	12275400	12551892	12345719	11853920	12607326	11834398	10940720	13661175	9980259	11169655	11195664	10438979	9509859	8651587	7929352
4-Hydroxy-2-nonenal	157.122	C9H16O2	JVJFIQYAHPMBBX-FNORWQNLSA-N	73.3	157.12242:4607320 158.12577:656262 159.12913:79328	53.00287:3062 53.03953:3648 53.94001:2736 55.01875:5010 55.05512:40141 56.96559:10843 57.93564:19757 60.92611:1939 67.05494:5822 68.21555:1842 69.0706:5089 70.06603:2500 71.17001:1916 74.04192:2047 74.93837:14810 79.05483:4390 81.07034:2185 83.04983:2503 91.0546:2552 92.94878:2259 93.07018:3243 95.04919:3620 135.84486:2355	24038260	24193972	24253388	24079620	24103868	24790232	23066960	23448326	987685	1170800	2283090	911114	1466798	1018232	776473	547598	1055087	1132694	252603	584931	697647	646984	728336	425781	21419440	13714532	16321688	12954017	7800257	6878604	6406764	7985268	3210132	3918446	3224870	2892811	33139756	24949422	28333230	29449394	76647000	91519576	84901128
4-Hydroxyphthalide	149.024	C8H6O3	ZSCIMKFWMUXNBS-UHFFFAOYSA-N	67.7	149.02342:15340354 150.02677:1852836 151.03013:682202	51.0237:2917 51.0407:2166 51.40056:3007 53.00309:14158 53.03941:3314 65.03944:86651 95.0493:4149 105.04523:3726 121.02866:3784 128.03772:2856 137.45789:3124 138.72658:3184 146.26262:2845 149.02348:6796	140304144	129756856	129068016	129874744	121613688	121064600	122743480	119509928	135608336	130422712	129120320	121555848	120452472	126108984	127054280	126102384	121114128	129090264	128236920	126392080	129446208	124515696	129369848	122917776	123797920	119913968	120858496	115119104	123635288	123332720	127874728	123364376	120376536	120402952	120734904	129989032	117906792	120912232	115051672	117899752	111735744	115104056	114988160
4-Methyl-1,2-benzenediol	123.045	C7H8O2	ZBCATMYQYDCTIZ-UHFFFAOYSA-N	62.6	123.0404:144095168 124.04375:29113564 125.04711:24416784	51.02377:11925 53.03931:30114 58.9985:98168 63.9313:11961 67.02306:12635 77.00874:12910 80.04994:45148 84.03088:11419 92.70772:12743 94.42779:13212 96.04457:26558 97.45302:10996 100.0246:47004 118.0349:20697 123.05518:14825	836272192	769436224	807906304	771230656	809046336	768149504	786965952	757046976	871485568	980254336	805080256	807461632	796941632	916040128	812233344	862236992	923145600	858969856	854813760	865802560	843445184	774419712	781856128	789060672	697439616	767096256	767646976	744327616	744679296	727313216	774042304	782638912	899234752	885742336	860634240	843993984	778388288	792310336	775187968	753677376	772527296	825972672	813842688
4-Methyl-1-phenyl-2-pentanone	177.127	C12H16O	DTYGTEGDVPAKDA-UHFFFAOYSA-N	66.3	177.12733:3272342 178.13068:826734 179.13404:1254311	51.02386:4785 52.88338:1869 53.03946:19444 55.01869:6557 55.05511:9193 55.93519:8997 65.03933:10692 67.05505:14943 71.92998:3411 72.93785:15058 77.03891:2502 78.04685:2575 78.29983:1843 79.05041:2824 79.05484:33730 79.65961:1904 81.03402:3814 81.07072:10340 90.94806:2466 91.05473:47935 93.07027:8823 95.04955:20087 103.05458:4618 105.04504:4880 105.07018:14045 107.04982:2564 107.0856:2542 109.0646…	27869120	28392204	27376918	27293766	19453234	27069840	18213486	26951122	12174954	10106855	9457624	11256957	7717383	5955675	5524034	4465526	6981244	5079320	4085186	5660518	3444237	3077622	3327201	2817520	22157682	19580032	18882296	28509690	15277104	16004106	15880885	16149410	10604276	8311206	10822413	11097779	19646674	21729610	18737934	25344222	47320136	51924280	69588592
5-(10,13-Nonadecadienyl)-1,3-benzenediol	371.296	C25H40O2	QEMSHYYBCNAAQA-AVQMFFATSA-N	59.1	371.32675:12223677 372.3301:2677401 373.33346:273895	55.05513:13836 57.03431:14427 57.07072:139369 58.06598:32301 60.0816:35735 65.51376:3999 67.05515:25634 69.07055:35666 71.08627:115873 78.98663:5327 79.05484:5696 81.07043:27193 83.08597:20418 85.02898:368391 85.10167:58055 86.03233:89597 95.08603:49349 97.10168:12811 109.10142:29431 111.11667:5014 123.11691:13752 131.28662:5892 132.53018:5019 144.10172:8108 153.95959:5253 190.61154:5803 191.9097…	10485776	95948064	88569336	88690248	84565352	85652488	83772776	85596208	90008408	115820720	100716408	99897416	97800816	94289776	96786080	97956968	91687016	100743600	94697632	102089240	92760568	92290824	90713816	91525160	87886520	85965104	85389608	87350760	83176560	87893080	86723872	88037512	80509928	84668616	86032640	82380280	78287232	78847864	77956216	81348448	81637712	79500080	78178712
5-(8-Pentadecenyl)-1,3-benzenediol	317.249	C21H34O2	TUGAUFMQYWZJAB-BQYQJAHWSA-N	75.8	317.20865:16729691 318.212:4020919 319.21536:391482	50.86455:2165 52.4072:2224 57.07066:3821 58.46965:2146 90.87904:2244 317.20853:46506	79914296	84161912	77797776	75465624	73293360	74341176	73013568	73294576	30211980	27257734	38029756	27522306	21386302	20358992	18261742	18518676	27164386	20828230	22866698	20009770	18237312	17250000	17579610	18617832	78109672	67913672	79318544	74377856	44017472	44861012	38466740	42568676	34761908	36818264	36524244	43524688	82487032	58560056	88073080	74692448	131884864	131099576	140169520
5,7,3',4'-Tetrahydroxyflavanone 7-alpha-L-arabinofuranosyl-(1->6)-glucoside	359.213	C24H28N2O	IKTUDKBXMZIAIC-UHFFFAOYSA-N	82.8	359.2193:1669343 360.22265:325566 361.22601:153821	57.07077:1163 59.76917:1012 74.72118:1202 91.13369:1294 91.39311:1131 95.72189:1100 110.07121:1417 227.03471:1285 295.58896:1297 359.21912:27572	11787850	11378726	9004836	9125760	9460450	9021545	9187111	9259032	3463444	2778079	3752582	2057987	1914515	1976475	1744007	1805691	1578512	1831453	1858092	1640227	729971	1327266	1158093	1182432	10446353	8843326	10267930	13370265	6424836	6409536	6313544	6456908	4589398	4921299	4963295	4947982	9920406	7823536	9398250	9524783	18007066	16878788	16483743
5-Acetamidovalerate	160.097	C7H13NO3	TZZSWAXSIGWXOS-UHFFFAOYSA-N	69.8	160.1333:419227968 161.13665:39295044 162.14001:1108216832	53.0395:465972 53.886:153624 55.05511:5830309 57.01867:151260 58.06594:1919622 59.05:1466685 60.08158:2459142 62.67913:158224 65.17269:150694 72.0346:144516 83.05003:513287 84.69267:142841 96.63536:172937 101.06004:710673 104.04672:153763 160.13309:671545	1822693888	1838640768	1645063936	1603804416	1515300480	1586565504	1479606912	1546947456	1837660288	1747539968	1812901888	1754985472	1751603968	1733975552	1708413312	1721861888	1663147392	1686341504	1622121600	1673965440	1735308032	1611501952	1675381632	1600065664	1616371584	1606182144	1557636736	1548500864	1531857024	1577607424	1547486208	1519936896	1536239232	1511925376	1487878656	1491356416	1503887744	1588119680	1519344768	1564483456	1497163136	1569136768	1557471488
5-Aminopentanal	102.091	C5H11NO	SZBGXBOFCGNPEU-UHFFFAOYSA-N	67.1	102.11546:5765755 103.11881:1303466 104.12217:410419	53.00298:2411 55.05511:7400 56.05033:9171 56.96566:7054 58.06598:14364 68.05025:3650 70.0657:5616 72.08136:7739 84.08121:7821	40397980	45797680	40731412	47243756	41564484	46238656	34924532	45959548	40456316	28903060	53321680	46081600	49462684	37794984	25795432	26395482	35526588	8875805	8858719	26702226	18407248	32674710	48862832	20617390	44886052	14354164	24786898	41414788	30515208	29508472	23418860	37504144	42973796	41752944	42191276	15163844	41727848	12479526	33229304	11885187	21384048	15634177	13187603
5-Aminopentanoic acid	118.086	C5H11NO2	JJMDCOVWQOJGCB-UHFFFAOYSA-N	79.2	118.08647:287502208 119.08982:17569784 120.09318:8904192	51.527:121212 55.05513:1380030 56.05029:725688 57.05815:1030072 58.06594:2912956 58.46294:111760 59.07373:140785 62.35984:123125 69.3835:132941 70.9876:116720 72.08155:686691 118.08642:169066	1590226944	1753002112	1517679360	468703968	1564882304	1630299648	422818016	418010144	1765207424	1496476800	1416681472	1488278784	1512557056	1405549184	1513794176	1384443904	349655008	1369482112	1253698048	349239776	1265797504	1362275712	1385582208	1247931136	1419036928	1589812992	1608102272	1767022720	1455292544	1663621376	1558836480	1672254720	1653871488	1571346944	1743074432	370603200	1553020544	1524654592	1278887808	1563095040	1795540864	1220363904	1875429120
5-Ethyl-2-methylpyridine	120.082	C8H11N	NTSLROIKFLNUIJ-UHFFFAOYSA-N	62.6	120.08076:1963776640 121.08411:188400208 122.08747:8318432	50.01586:1079441 51.02378:8182591 53.03944:2688076 55.44778:586181 62.42022:674511 63.88449:591056 65.03931:3204478 67.75246:682033 77.03923:2162679 77.25967:653723 85.41264:747597 91.05467:2204886 95.04935:3154272 103.05433:2477467 105.04527:1714568 120.08054:968621	15037259776	14963719168	14765065216	14512576512	14352563200	14550766592	14491397120	14346153984	11809854464	10958483456	12157922304	11405250560	6996201472	12003742720	11957156864	12079826944	12244123648	12499044352	12206869504	12582027264	11462765568	11449415680	11141926912	10954337280	15055078400	14725451776	14423958528	14408281088	15464318976	15312976896	15568476160	15162687488	15985732608	16101218304	16128099328	16201162752	14071533568	14118659072	13298284544	14027749376	17300283392	16088481792	16511994880
5-Ethyl-4-methyl-2-octylthiazole	240.178	C14H25NS	KABDBXXFTIHONZ-UHFFFAOYSA-N	71.5	240.18021:618264 241.18356:620101 242.18692:301433	53.03932:3497 58.87585:3874 67.05524:3195 67.40783:3263 69.034:6491 70.06583:4036 80.5009:3458 84.08102:4988 84.51289:3902 91.05462:10358 103.05453:6619 105.03385:18979 115.05431:38993 117.06963:5066 128.06148:22171 129.06975:42152 129.25012:3559 139.05403:6538 141.06955:29636 142.06473:4939 144.05702:12410 145.0649:6340 152.06163:10106 154.06468:6666 155.06009:9204 156.08075:9174 157.06488:69403…	3176718	2162117	2397691	2604216	2802438	3060852	1323548	3088716	1491194	6549383	1110640	3165562	2465490	6221130	2482186	1974119	944066	2848804	3340897	1427290	2211771	4495688	1111188	2338216	1816459	1521018	173572	1372875	784203	3071910	1189123	482584	852805	698154	858470	313588	353015	1212302	576980	742948	1155363	1915838	112567
5-Imino-2-methyl-1-cyclopenten-1-ol	110.061	C6H9NO	FUWRNKPZYXVMOZ-UHFFFAOYSA-N	65.2	110.07152:33820312 111.07487:1815804 112.07823:2743418	51.91385:21187 54.03466:129284 55.04262:34124 56.05037:206595 57.30696:19744 60.68141:24299 72.31678:26258 80.60244:23715 81.04519:142000 82.05311:54859 83.06087:54319 93.0453:37976 110.07151:36757	286966144	253757056	216918112	204963664	22327764	22629438	13821319	25183642	229338992	217817600	253141648	144966192	126075904	113521160	142928928	241807136	96712800	122734592	205388704	226270528	221883776	132280160	80235288	198410752	117500680	203839472	206969600	92712352	175821248	97065024	218773264	253244512	192071920	174437072	164536272	164800288	73920896	174442240	15872803	17609224	61214776	80487264	63693616
5-Methyl-2-ethyl-pyrazine	123.092	C7H10N2	OXCKCFJIKRGXMM-UHFFFAOYSA-N	66.8	123.11694:900173 124.12029:91960 125.12365:496922	50.016:6797 51.02382:19593 52.01901:9847 52.03159:5041 53.03944:70686 56.96559:40983 59.92145:2424 67.51051:7300 75.21667:2651 76.51578:6333 78.03462:16740 79.04237:4386 79.05479:4208 80.05017:77839 81.07019:2923 90.98495:2523 95.04932:4023 96.04479:41316 122.54617:2877 123.05531:21292	9874689	5935404	7977924	8027715	7748152	8139652	7205157	8853927	2281277	3365955	4291354	3415241	1683316	1769381	1391658	2347975	2282236	923355	793657	2263092	1215071	943986	1057051	929449	8336271	5824724	7793852	5832580	4537418	3833052	4118079	2326361	2335204	1121438	2808546	2679196	6149586	4010453	4896706	5417824	6768542	16571213	15045766
5-methyl-5(H)-cyclopentapyrazine	131.061	C8H8N2	WWUFRIQCZCLXPV-UHFFFAOYSA-N	62.4	131.04921:29568900 132.05256:53130824 133.05592:1950488	50.01596:80937 51.02381:533273 53.03947:248004 56.4104:15712 74.75272:17026 77.03592:16304 77.03931:169012 81.0341:27226 95.04955:245852 102.04676:39445 103.05458:195156 105.04523:147747 111.82945:16903 129.3154:21268	229099792	231479120	216345408	220890480	215436448	219989792	221334640	214176464	187955248	171325440	189866976	176846736	100186408	188469264	187735312	185019408	195178848	107695768	103994440	196436672	180313104	177110784	175630512	174200032	229350592	226699312	216076368	119299208	232124288	235897504	241801840	230281104	242628512	243057952	246175744	242813008	213766080	213955904	202541328	212406704	255447200	244518880	247156560
5-Methylheptan-3-one	127.113	C8H16O	PSBKJPTZCVYXSD-UHFFFAOYSA-N	82.9	127.1117:554460 128.11505:675449 129.11841:285432	53.0028:4183 53.03942:16218 55.01863:11258 56.96554:5850 58.86615:3648 62.30547:3759 63.16072:3307 68.99773:4153 71.01347:4063 98.98462:7317 127.03883:30995	3853240	2914886	4397685	4243352	4411484	4253728	4443514	4188792	1569068	1284302	1380644	985531	491657	689979	386519	297916	472872	317649	307045	246256	460432	402480	211992	536322	4592188	3880873	6655242	6264829	2030047	2278278	4408178	3995154	684288	1226212	1023235	1347059	2581820	5286814	4734201	4898110	10330346	10854623	6981932
5'-Methylthioadenosine	298.097	C11H15N5O3S	WUUGFSXJNOTRMR-IOSLPCCCSA-N	93.8	298.09689:4483805 299.10024:635240 300.1036:198341	52.1934:2524 61.01147:49627 61.66474:3670 69.68196:3047 75.02697:26408 75.44262:3301 83.06686:3362 89.21914:3535 92.99804:3325 94.0401:8570 97.02863:8159 100.68344:3650 119.03526:17407 132.33185:3142 136.06186:476411 137.04588:13322 289.19763:3447	6033115	5918761	45123936	45597280	44704284	41608244	42781500	25325232	88143920	85426344	84504544	14333836	75591936	80329088	35427124	78127080	80304048	75827840	73541376	70771136	73037888	86001968	80969984	79556240	35621848	37268232	34566864	38994844	36969276	37291524	19543152	20268542	33927556	35130060	36609060	32403154	35402544	40126848	39578000	22861148	7361346	9704811	7164170
6,10,14-Trimethyl-5,9,13-pentadecatrien-2-one	263.237	C18H30O	LTUMRKDLVGQMJU-HSVQFRAPSA-N	70.9	263.23669:20712394 264.24004:4078241 265.2434:2074111	53.00312:4934 53.03936:11180 55.05506:66784 57.06823:3479 57.07064:22406 65.03942:11073 67.05495:222909 69.0647:4410 69.07053:25021 71.0862:4714 79.05036:6082 79.05483:83851 81.07047:149380 83.04997:6671 83.08617:4362 83.32242:3703 86.09599:3729 91.05461:73630 93.07034:57614 93.07568:6937 95.04935:11067 95.08592:89805 96.52335:4509 97.06509:11943 98.4098:3620 99.08051:7038 105.0452:5497 105.07027…	141015760	137505840	95181656	97897176	102992872	105051616	110723784	106295032	117377032	96705960	101996216	99701376	102731464	87741712	97344640	93565352	56151968	92314320	97454192	98854496	99465008	46654548	100789400	99406968	88992424	85760824	87426240	87436792	104174280	110104232	104275224	100734512	100644264	99980288	97239104	114872056	97587384	100575616	96880256	88910880	95765552	50422680	86079240
6,10,14-Trimethylpentadecan-2-one	269.284	C18H36O	WHWDWIHXSPCOKZ-UHFFFAOYSA-N	55.6	269.24756:2074469 270.25091:296188 271.25427:132095	53.00307:1744 53.03932:1105 55.01873:1795 55.05511:37645 56.11913:1197 57.06842:1564 57.07073:10125 67.05508:12947 69.07064:23394 71.08634:1347 73.06561:1539 79.05487:11051 81.07059:7307 83.08631:8145 91.05464:4855 93.07047:9496 95.086:5032 97.06509:4502 97.10162:1724 105.07019:1693 107.08595:4998 109.10136:2770 121.10128:3060 135.1167:1734 137.04559:2412	9067146	9078117	10625125	10376310	13126165	12489666	14948314	15260454	10993164	12020220	11472141	12619212	12223738	11086118	11954820	9714524	9837461	10400155	10587603	10000260	8246551	10104494	9789191	10482162	10797627	11412827	10815351	11847597	12812179	13911224	12395412	11974857	11793318	12392712	11361114	13233211	10398950	11829891	11575463	10701689	10802040	10246303	9521556
6??-hydroxy-castasterone	465.358	C28H50O5	CVXIEYXJQSRIAC-UHFFFAOYSA-N	62.8	465.34384:2132763 466.34719:664832 467.35055:108430	57.07077:11522 61.38694:1541 67.05497:3690 67.72779:1446 69.07062:3029 71.08631:9205 72.04516:9034 81.07063:4361 83.06096:2988 83.08601:5748 85.10166:5965 86.09687:4872 93.04507:5724 95.06113:8525 95.08591:6518 108.54085:1834 109.1017:4091 109.93561:1641 110.07164:227193 119.48307:1997 122.07111:8347 123.11668:2180 152.08188:4955 156.07687:109830 164.08186:15856 174.83075:1690 180.07623:3451 181.…	44164	229062	9988645	9959452	9677161	9675160	9699283	9498258	131560	145840	8216	13369	235776	209079	60532	132853	170116	53301	9840258	10214789	10283685	10482215	10437639	10232975	10041032	9588993	9735459	9461763	10177838	10140887	10436084	10005723	10017112	9751105	10099011	10155509	9429046	9270613	8719765	9238417	9407316	8915849	8823061
6b-Hydroxy-8a-methoxy-7(11)-eremophilen-12,8-olide	281.175	C16H24O4	UTOHVMLCPJSXEB-UHFFFAOYSA-N	69	281.17239:7033287 282.17574:995809 283.1791:214131	53.03948:5524 54.85648:4135 55.05513:104199 57.07077:16365 63.42188:3654 67.05504:50408 67.842:4580 69.07069:59253 73.99952:4073 79.05484:19576 81.07051:49239 83.08611:28021 91.05471:18203 93.07053:25705 95.08581:32960 97.06529:4611 97.10149:12632 105.07027:16009 107.08607:10475 109.10166:5950 119.08592:13119 133.10104:5894	45847628	45905724	44462968	46526796	44498504	43437452	43080396	43031368	42384364	44112788	43542448	44635224	45358928	46683028	45642300	47690620	47745604	48225024	48076140	49143396	50942916	51970960	51610736	52853684	40821844	41066260	41821024	41514304	44136380	44876384	45859204	45349576	47917092	47603976	47983340	49228576	42167428	42858432	42562108	42727788	40237612	39633776	38709664
6-Chloro-N-(1-methylethyl)-1,3,5-triazine-2,4-diamine	188.07	C6H10ClN5	DFWFIQKMSFGDCQ-UHFFFAOYSA-N	56.3	188.07048:66731892 189.07383:9132378 190.07719:460761	52.95372:43582 65.03926:113480 70.80035:42044 77.03913:55068 89.03911:210824 90.04678:158331 91.0547:2190309 109.13779:44285 115.05445:1573960 116.04939:68505 116.06211:133035 117.05746:829570 117.0701:62052 118.06533:1108862 134.05984:63132 140.04929:58749 141.05736:51033 142.0654:324824 143.07298:442489 144.08072:83404 146.06007:298040 155.05977:52630 188.06964:54242	101783696	599217664	600926464	805539072	711410688	695437312	770229952	614575488	168379968	774038656	826960000	356602784	855802176	1229036672	246576224	769305216	196031648	195484304	400075392	1140623104	1683405184	713844992	684986304	838597120	799241280	885334784	664691392	786356416	295436864	746581440	2006878720	637011520	948410752	1772338176	985254144	1051030848	840470976	851963776	1423738368	950998400	155050016	28145544	215824208
6-Dimethylaminopurine	162.079	C7H9N5	BVIAOQMSVZHOJM-UHFFFAOYSA-N	65.1	162.07587:12013803 163.07922:1237507 164.08258:0	51.02378:7930 57.03427:19204 57.40017:7052 58.06588:120071 58.11094:7228 59.07369:36827 60.08146:61767 70.06562:11319 71.33833:6957 74.23399:7278 79.062:8869 85.02886:34967 96.84343:8162 102.09142:21627 103.03909:25286 111.72843:8315 149.94426:7414 162.11212:33346	106836288	83559672	34311292	56317772	105590416	44912144	69294376	76036088	87602680	78036912	89284616	61368768	58326936	59197168	91592200	51858200	69733752	69612216	55210176	31232994	55696748	92844400	41210188	83224392	81995368	75662368	36808620	32151914	70573848	70138112	92995664	64522068	67830656	66095156	83877688	63684072	83872488	78806440	75878680	40403824	90248368	42410420	27331850
6-Methyl-2-ethyl-pyrazine	123.092	C7H10N2	RAFHQTNQEZECFL-UHFFFAOYSA-N	67.9	123.11697:357698 124.12032:0 125.12368:120034	50.01599:5013 51.02382:19870 52.01899:11492 52.0317:6219 53.03946:63887 56.96554:13588 58.24324:2361 76.5158:3880 78.03458:13510 78.89989:2102 79.0548:4940 80.05014:74566 81.07083:3551 90.798:2577 95.04978:2532 96.04491:45514 106.34476:2319 109.0273:2835 123.05534:14598 123.30157:2527	4053802	2013547	1523970	1323534	2773169	2717358	2274858	2542344	567457	517212	553407	519598	255257	503299	473157	199025	3173238	2237736	2028622	440866	333574	447774	325718	215201	587354	442191	808787	534096	316775	648263	341764	167232	781330	319781	221044	1743632	439817	355116	372846	260206	5221478	8440862	7912218
6-Methylgingediol	311.222	C18H30O4	HDNGHNOEMOMCKM-UHFFFAOYSA-N	66.1	311.22165:6725026 312.225:1303924 313.22836:422672	53.03947:5973 55.01867:9123 55.05507:53871 57.03438:3551 57.07075:5439 62.60754:2167 65.03931:3474 67.05501:33026 69.03406:3261 69.07059:8498 71.04958:2377 71.0862:21901 79.05485:27892 81.03436:3869 81.07048:33778 83.04952:4691 83.08604:9448 88.15816:2286 89.6282:2544 91.05475:24822 93.07026:16391 95.04956:14328 95.08589:13129 97.06505:3824 97.10139:4133 99.08091:5624 105.07011:11743 107.04941:11…	35848772	35417920	34471576	33715864	33072156	32781364	32804590	32127060	19352654	16470719	18785732	13470071	11001557	12170211	13642587	13677726	21786358	14357044	15543783	12240833	13139543	12164548	11651398	12094378	44585948	36921144	46493060	45868152	19704676	21769714	17489160	19944108	20824264	19999174	19242530	23556766	54214676	32249428	58027304	45962288	45782620	37275708	49262792
6-Methylquinoline	144.081	C10H9N	LUYISICIYVKBTA-UHFFFAOYSA-N	64.5	144.08081:37850788 145.08416:8509716 146.08752:1050885	51.02377:101116 53.03948:60950 63.0237:50954 65.03943:141064 66.04724:43175 69.02766:31721 77.03951:41458 78.04746:28798 89.0391:313353 90.04692:194457 91.05473:500282 95.04972:71462 102.04626:31917 103.05437:35789 105.04503:41813 114.9446:36075 115.0545:726816 116.04907:48522 116.06228:71755 117.05759:288150 117.06989:149721 119.04926:28049 128.04982:49725 142.06479:57751 143.07335:222530 144.08…	16541634	18886866	390702144	403375872	419918144	104607768	532623616	331915168	1765358	1188120	757915	998619	838201	1059247	790644	1015117	1492916	431401	857810	396701	940642	637318	417148	1089327	813809	1474130	1319342	1017154	1531519	1114167	1556746	786472	1646240	959603	1440132	1587612	3738662	2054699	1662650	2513514	123309952	1639107072	731182208
7,8-Dihydrolycopene	537.447	C40H58	ATCICVFRSJQYDV-WFFXTUDTSA-N	72.7	537.39496:1799840 538.39831:595811 539.40167:55271	57.00243:1105 79.26285:1258 84.14674:1482 129.56502:1454 142.15631:1633 306.92493:1492 317.21344:1485 370.89609:1540 397.65915:1742 537.39526:116650	82699.8	82699.8	2578146	826998	7433084	1570995	7336918	9975314	82699.8	82699.8	82699.8	82699.8	8715076	2294817	2976127	4039673	5060066	6688936	11245882	3671536	6026454	7290685	1114446	2592210	4548727	4017607	3733220	1217285	4722464	1844305	3238998	2308524	2459451	3093155	3577659	23235156	3625913	2572864	1544825	2781781	5481586	1326878	4628914
7b-Hydroxycholesterol	401.342	C27H46O2	OYXZMSRRJOYLLO-KGZHIOMZSA-N	68.1	401.34088:1342022 402.34423:467937 403.34759:116810	55.05511:3073 57.07066:5221 65.8359:956 67.05492:4045 69.07047:6248 71.08622:3910 79.05472:1805 81.0704:7987 83.04991:2290 83.08586:3823 86.09669:1427 91.0545:1425 93.06992:4919 95.08583:10842 97.06512:21730 97.10136:1429 105.06996:3862 107.04914:2105 107.08545:3573 109.06504:3110 109.1014:4923 117.07048:1282 119.08537:5266 121.06471:4849 121.10112:4593 122.64225:1088 123.11661:2943 125.05943:345…	9480095	10570720	8243926	8169542	9642187	10060750	10472647	10584799	9567157	8285066	9213502	8920599	7177628	6002649	7432131	6830492	7248872	3282855	7497170	7065670	6510122	7673755	7715522	9245656	9193523	8495607	5366912	8982514	8217733	8606696	7487830	6999746	6165943	6617628	5791424	7549334	8944638	4982282	10302064	9182885	10544009	4897110	10395348
7'-Carboxy-gamma-chromanol	335.222	C20H30O4	JFXDIXKMINYLIK-ZUOKHONESA-N	60.8	335.22177:2053344 336.22512:403526 337.22848:789781	52.48933:1221 53.03941:4626 53.17976:1259 55.01872:11367 55.05511:8868 58.32586:1056 62.32447:1345 62.53105:1031 65.03934:1253 67.05503:24378 67.0583:2605 69.07065:9938 70.06017:1260 71.04993:3802 77.1694:1233 79.05495:15222 81.03411:6694 81.07058:17743 83.04984:7156 83.08627:1649 85.06513:1442 87.04441:1835 89.086:1379 91.0548:18284 93.0705:13477 94.70872:1307 95.04963:13988 95.08608:10056 97.06…	11975592	14010854	13393597	12359046	13096431	12922767	13062043	12383796	5633608	4149193	5812231	4770794	2176220	2598541	2363441	1447691	1038154	1603479	992419	1355072	387189	306669	380396	655837	19824086	16796434	19389252	16115647	9387986	8245980	9576592	8576445	3719791	4360424	4267794	3497210	9747970	9086836	10581504	8926337	35915696	36628728	39438776
7-Epijasmonic acid	211.133	C12H18O3	ZNJFBWYDHIGLCU-QKMQQOOLSA-N	73.4	211.13269:2450652 212.13604:524386 213.1394:960357	53.00307:1576 53.03942:13797 55.01852:4241 55.05506:44056 55.93519:19487 56.96567:2329 57.03431:2580 61.94259:1261 65.03944:3985 67.05497:18465 69.0341:3021 69.0707:2965 70.06596:1470 79.05482:17410 81.03413:11757 81.07063:12489 83.04548:1459 83.0497:10207 91.05474:17024 92.62031:1569 93.05759:1827 93.07017:4426 95.04961:8541 95.08581:4393 105.04481:2374 105.06989:4572 119.08525:2582 128.95059:36…	14974035	15177406	14963802	14723657	16064271	14365047	14936287	14610394	6612696	6980243	7159544	6845152	4475156	5703142	5331249	4457466	4502104	4472274	4511984	4142838	3086184	3637988	3469831	2801947	14754290	12690224	14038381	14373211	8903246	9303399	8653751	9195568	7825146	8036037	8076479	7880608	23531818	23281304	24981194	24840308	36018980	38759800	38592904
7-Ethyl-5,6-dihydro-1,4-dimethylazulene	185.134	C14H18	WSGOYZPQRKZDIY-UHFFFAOYSA-N	63.8	185.11484:3474135 186.11819:295520 187.12155:259024	56.96558:7129 66.39317:1784 71.95262:2520 77.36477:1914 78.44651:1725 84.96021:7583 86.36474:1813 86.61279:1849 90.86576:1833 118.38483:2042 119.4194:2016 185.11447:3476	23180356	26157602	86655656	26611612	24045642	7832098	60763692	17227864	25447602	20460002	11361711	51605812	9745598	11996643	19181570	10908080	68853008	29932680	6508972	9737828	23528180	48703412	36369888	33387510	9537547	6596512	25670924	15405122	35370056	7675692	18340280	18109078	10632427	22378804	8795554	21872284	18971012	10197379	20344358	23257344	3169573	22434412	13639752
7-Hydroxy-2-methylisoflavone	251.071	C16H12O3	BBCDTCKKROIGAB-UHFFFAOYSA-N	61.3	251.04669:1518658 252.05004:248925 253.0534:0	50.01593:1512 51.02368:6967 51.43288:917 52.29246:1214 53.03947:12706 55.0186:1328 55.05494:1366 57.13109:1162 59.04993:4091 67.05508:3310 77.03918:4685 79.05482:2114 95.04383:2041 95.04953:24555 105.04512:7264 105.07034:1192 108.7691:1094 110.26775:1170 138.4568:1312 152.06201:11916 153.06987:2284 168.05728:2528 168.6434:1399 233.03606:1717 251.04665:7739	8924041	8261236	6913889	6395962	6196043	6203564	6379360	6446584	9994408	24422004	11319305	14597823	9167037	15251369	7482878	5361483	5822902	5990712	6260643	6134224	5809184	6372009	5926710	5553476	4568736	5154027	5701727	6668854	4798323	4879220	4908621	4841490	5443490	5002671	5212658	5540714	4620862	5135372	4611447	4932138	5378274	6295040	4679388
7-Methylxanthine	167.056	C6H6N4O2	PFWLFWPASULGAN-UHFFFAOYSA-N	55.3	167.01274:12337117 168.01609:1634683 169.01945:1054046	56.83795:4519 56.9656:315732 57.93567:21282 60.88496:5022 66.37478:4719 67.00484:4446 67.93562:6930 71.95255:97374 81.95746:5147 84.96024:185498 98.33567:6284 99.54643:4935 102.97048:15614	221346544	175634672	197693360	196486160	174184224	190398880	183467920	181897648	78774192	100492936	186352992	186174128	175180960	188493584	94078560	90249816	198460496	198167280	200006784	200675248	204837840	36215052	201314304	209418576	187300640	187781840	111068768	80823768	125925408	126685312	198712736	172077216	119339616	202922864	96797456	205614720	187757728	199834416	168057984	120012936	171452080	162739936	173673392
7-Octen-4-ol	127.113	C8H16O	MJWKMORBWQZWOT-UHFFFAOYSA-N	80.7	127.11184:369018 128.11519:685558 129.11855:180288	53.00314:4988 53.03945:20727 55.01871:8860 65.51808:4074 68.99776:4394 93.76579:4171 109.02846:5549 127.03902:32131	2639734	2430638	1352971	1775215	1821032	2121860	1764322	938287	742292	399139	389333	441889	936517	205589	253380	435819	490152	291840	346719	585492	599659	292118	201832	531318	888235	1127509	1532011	1314482	1582434	512140	551289	775348	698791	488612	1023321	519864	1996286	1428633	2263653	1342722	2398950	4319118	4359951
8-Hydroxypurine	137.047	C5H6N4O	GIKQOZJNGHZXSN-UHFFFAOYSA-N	72.6	137.04576:536104384 138.04911:41505140 139.05247:2487676	50.01532:325660 55.02993:6435778 60.04124:365436 61.65549:334395 65.01422:1726500 67.02981:1683796 71.37149:329719 82.04068:1230995 92.02447:1256150 94.04037:1128323 110.03489:1950079 119.03542:1497765 137.04593:3126093	2382844416	2640999936	3351635200	3321371648	3325355264	3234114560	3163604224	3096548608	2367082496	2928402944	2534705152	2531866112	2410151680	2718364672	2370083584	2539880704	2481830656	2414328576	2381718528	2426371328	2435667712	2397759488	2507189504	2497753856	3170536704	3287512064	3191183104	3232311296	3395830528	3106204160	2984870656	2952866816	3328631296	3316397568	3674568704	2840048896	3252627456	3472083200	3080080384	3419013376	4459467776	4014490112	4326373376
9,10-DHOME	313.238	C18H34O4	XEBKSQSGNGRGDW-JXMROGBWSA-N	63.1	313.27341:22691970 314.27676:4841052 315.28012:556058	50.37995:2287 52.95518:1851 53.00298:3345 54.52163:2348 55.01865:2432 55.05508:25432 57.0343:48278 57.07069:107945 67.05499:23079 69.07057:13328 71.08621:38554 79.05486:4234 81.07053:19179 83.08582:5611 85.10168:13650 91.60799:2385 93.07037:4257 95.086:20500 97.10144:5651 107.08582:3138 109.1013:4550 112.15989:2114 121.19686:2151 183.95636:2845 257.24792:3367 313.27374:47909	174818944	162974208	121638968	123713688	124778256	126770080	134736544	132011928	136261552	94521928	119283896	98156616	138201696	120689888	104280064	122416032	115730480	121516952	133259912	132275024	127767568	124239832	128146816	97675096	72198288	65820976	72899808	65562380	113172120	118995592	103606304	108082016	121867776	121976280	123466272	139366784	104790104	105172256	95030952	99835168	115439160	89802992	96487936
9,10-Dihydro-2,3,5,7-Phenanthrenetetrol	245.081	C14H12O4	NIGUICNPKCJLJQ-UHFFFAOYSA-N	58.6	245.0784:4870256 246.08175:631714 247.08511:63556	60.78528:2753 62.26226:2122 65.51126:2027 67.30472:1906 93.19522:2836 106.72603:2288 110.07176:2660 114.91659:2258 131.9744:2482 171.11763:2214 179.10512:2266 194.70941:2437 218.84654:2610 228.25191:2384 245.07835:3411	32193768	32612852	34485732	33794348	35303012	34312892	34868888	36633552	33846736	34751244	34126556	34933756	35266456	36062968	37584696	35866372	36631064	35897932	37594504	37725484	38578956	38541456	38946188	39570060	32724710	32477670	32343258	32297568	35783852	35444808	36739700	34886180	36259096	36917432	38348684	34508324	34544488	33671164	33970036	34445600	30893272	29362952	30277064
9,10-Epoxyoctadecanoic acid	315.253	C18H34O4	ITTPZDMHCNGAGQ-DLBZAZTESA-N	74.8	315.25308:2114794 316.25643:538671 317.25979:239770	55.01875:3755 55.05511:25665 57.0346:1636 60.04586:1646 67.05499:32123 67.40372:1620 69.07053:18626 70.33905:1552 71.04993:3053 72.5676:1795 79.05499:12463 81.07053:29434 83.08613:4578 90.91256:1766 91.0546:6041 93.07012:9630 95.08607:13769 96.58393:2201 97.06493:3155 97.10152:2978 101.90408:1734 105.07038:3462 107.08575:6395 109.10159:4342 119.08576:2467 121.10144:4614 123.1172:2686 131.08556:21…	10279109	9997388	10796356	11504069	10748676	11240153	10800077	10976561	7387615	6962640	7613364	8539105	7690584	6783945	7237379	7073548	6913799	6930675	7574334	7142788	7205692	7040644	6706708	6936512	10277817	9869444	10549997	10090101	9205523	9766593	9043211	8828059	8556503	8479365	8081854	8915431	9268116	9039206	8681985	8713868	19693814	21899454	20043670
9-Methyluric acid	183.051	C6H6N4O3	XJEJWDFDVPDMAS-UHFFFAOYSA-N	60.2	183.07819:4660458 184.08154:392109 185.0849:989926	53.03941:2340 55.01873:1576 55.05503:1838 55.93531:6193 56.94312:30091 59.93112:4899 67.05493:4653 67.81607:1614 72.93783:23472 79.05489:4135 90.94806:4664 95.04931:2185 98.98463:528505 107.10496:1847 113.96441:2123 116.99506:18117 127.01579:4958 140.0107:3274	54483860	52176692	49411840	49742460	49731900	47507900	47527236	48780236	53152444	56896064	54840384	48166628	47581004	53712236	33549610	34538828	49349352	52880508	50622528	54468900	51019996	49248096	57170100	52758060	36921724	59395208	17399558	29342996	55320408	20822498	24923470	52976096	48777376	48325708	21779004	54428712	51289992	49905352	16916366	53817740	46855476	47210888	42670248
Acetylsalicylic acid	181.049	C9H8O4	BSYNRYMUTXBXSQ-UHFFFAOYSA-N	44.1	181.01434:7618020 182.01769:1286874 183.02105:3201295	54.45964:2840 56.96564:6236 57.89191:3147 57.9356:1388252 73.92985:3725 75.94621:9417 77.36572:3812 98.96224:3469 112.34549:3575 116.9721:222392 137.30948:3844 139.98782:28014 148.96135:24259 170.4576:3837 171.97806:4861	78235504	25164940	34268268	64395212	70591264	19105130	63387992	74773904	75445528	27955138	23842424	40948372	32421056	18790606	59234540	59828640	71709864	20004940	21694112	21987322	11882754	56198484	22725146	51677920	18367616	64657564	21112694	54374840	6369434	58856512	21774574	21983494	63916888	54364172	61166320	19516652	22538624	19137090	68940712	18686418	13302567	10811217	9790115
Adipostatin A	319.264	C21H36O2	KVVSCMOUFCNCGX-UHFFFAOYSA-N	71.5	319.22437:3584446 320.22772:700108 321.23108:706394	56.88805:1698 60.01459:1870 74.54404:1759 84.71895:2022 91.05484:2477 285.62729:2424 319.22485:15810	23922026	25509278	20710288	20321110	18313488	17965056	18210172	17244022	11675903	9623062	12845346	9328934	7259785	7640010	6224285	7085044	7972094	7095853	7927483	6225495	5109792	4691934	4752685	4426624	18897232	15888022	20116046	17731924	9241086	10548704	8997754	8844036	8042652	7431770	7511870	8762664	22634668	15961406	23571802	19862318	36306876	37222264	37230836
Agmatine	131.129	C5H14N4	QYPPJABKJHAVHS-UHFFFAOYSA-N	85.9	131.12924:70841376 132.13259:2718276 133.13595:8018460	55.02992:176042 55.05503:68850 60.05641:179980 65.26641:45521 72.08141:648809 80.22374:47353 101.08019:45873	314465696	313548192	400654272	395688768	425424128	413658880	670099136	663104192	21779144	13592961	14110478	18807262	20519332	24762874	25291452	11724126	14534607	28902738	10559602	54591812	18305252	16082275	15700217	13993490	964933824	907391296	868853184	885479744	749465408	853035840	795621504	758335488	782987840	717018816	517806272	864863488	881224896	914788608	1571465344	542073792	4110357	7880359	28172768
Alanylphenylalanine	237.123	C12H16N2O3	OMNVYXHOSHNURL-WPRPVWTQSA-N	65.8	237.12331:4407953 238.12666:689847 239.13002:88835	52.15289:1863 53.03944:2690 55.05522:1968 56.96575:2018 58.41481:1826 66.18388:1876 79.05471:8802 82.3621:2108 91.05456:7468 93.07014:9203 103.05457:42778 107.04941:2779 118.0653:2308 120.08097:129674 158.79459:2392 166.08621:9255 199.02136:2281 203.13609:2194	49623168	37722904	3635968	4174451	3370776	2688483	2945774	3092934	12313469	4483634	10541558	9008580	11145160	8396349	10646072	9922134	10353315	10710791	1584651	1578190	5755075	939951	1054473	1125010	2141899	1959960	2467804	2037998	1804227	1684376	1977941	1684967	10855050	2034015	2140499	1770742	1941977	2321710	1982237	1641287	4019873	5170304	4155250
Alanylphenylalanine	237.123	C12H16N2O3	OMNVYXHOSHNURL-WPRPVWTQSA-N	67	237.12338:4336083 238.12673:573136 239.13009:0	54.43821:2321 63.00352:2401 77.61946:2846 79.05486:8678 91.05464:6922 93.07022:12637 103.05466:39500 107.04963:3476 113.68925:2597 114.10546:3103 118.06541:4138 120.08099:154902 143.06696:3026 159.15961:3080 166.08669:13696 194.89523:2841	4842316	8954489	10057625	46339028	49969764	37517256	30584902	12605494	5191482	7803425	13358945	10272370	7139758	11732304	2530423	7466907	5895772	6601820	7220820	2870319	7278499	2846936	3928172	3516542	11297465	25600394	8360239	30946770	8260579	8220964	4807154	29196632	14704422	5495220	44914956	19367742	28343784	22399092	12070094	11192682	20103170	139530032	180049520
Allantoic acid	175.047	C4H8N4O4	NUCLJNSWZCHRKL-UHFFFAOYSA-N	50.5	175.00175:64216160 176.0051:27714070 177.00846:6787126	55.0551:37031 63.2374:33547 65.24115:26918 70.0658:423516 70.09498:28520 71.42652:27945 72.08155:50470 89.21141:31108	570700544	575683968	495577152	500740608	433797952	435581184	419631168	420709760	425110560	370267232	429591712	386084320	390253824	382551232	397151968	389536224	359400832	365092288	372644896	372906784	382390304	382793696	379947520	365479008	471738016	459535136	436014048	429037120	421731776	420886464	423787296	427678720	402248480	388545472	381630432	375179552	423634208	421717696	398146944	432390144	613697856	564119680	593727680
alpha-Linolenic acid	279.232	C18H30O2	DTOSIQBPPRVQHS-PDBXOOCHSA-N	89.4	279.2316:137978112 280.23495:28189534 281.23831:3401415	53.00307:3431 53.03942:18809 54.05114:3689 55.05508:70048 57.0708:5078 63.37051:3926 65.03929:27078 67.05495:548785 69.07058:25108 71.04974:8684 79.05484:102576 81.07047:361057 83.04987:4792 83.0863:5669 85.06537:4134 91.04935:5372 91.05457:30834 93.07024:61223 95.04951:5631 95.08592:189567 96.06839:4914 105.07016:12383 107.08572:17416 109.10143:32849 113.01083:4048 117.07044:4663 119.08524:5357 …	714071040	724536960	733745536	735154496	732641984	708575104	721296576	729720512	478926208	427413248	539229504	454428224	306599360	285212192	282205760	270759040	262308640	253923968	259496720	231615280	181715312	176735072	170187024	171428112	1172634880	1075733504	1136999808	1133118976	714057408	707979200	658862016	700350592	460475936	486656064	470952128	496544160	702338368	565366528	771196928	673605952	1195415040	1246722048	1242983168
alpha-Methyl-2-furanacrolein	135.045	C8H8O2	ZNBXZUKDRRRQJK-FNORWQNLSA-N	42.3	135.00291:121174744 136.00626:119371760 137.00962:17113784	55.53716:62348 56.69116:61307 101.06648:71339	1056157248	859423168	697386112	748493376	761027904	745796032	721901440	742102592	899354304	927710848	1076529536	779373568	765421824	710894144	762173440	705682112	679372352	736207808	712282624	725187136	785684928	752845056	794825280	738635520	764201920	709522432	698805248	689590528	777487680	663294144	665064640	666209536	629308800	720372224	715860864	683416832	780096832	746813888	730249344	747413824	728924928	754194496	750218944
alpha-Solanigrine	414.337	C27H43NO2	KWVISVAMQJWJSZ-UHFFFAOYSA-N	68.5	414.35791:4428676 415.36126:1084310 416.36462:187412	57.03439:16764 57.07076:28734 58.0661:2374 60.08162:46324 60.89388:2301 63.22356:2624 67.05535:2960 71.0863:20704 77.29159:2427 85.029:592133 85.10169:13617 86.09705:5071 94.79021:2295 118.5164:2259 124.99975:4959 137.04613:7268 141.57137:2592 144.10211:13507 146.26463:2416 179.91986:2314 184.07336:7309 271.26288:2833 289.03711:2570 317.39783:2963 355.28366:24071 400.11331:2467 414.3576:120271	70284	50054	23969308	23806828	24280244	23751666	24192096	24577136	120224	88536	101244	68050	37239	30547	14172	11976	464223	10246	21198434	22859236	24058894	24248396	23535940	23248262	24240210	23673390	23391882	24590932	24422146	24629144	24616786	25058164	23768464	24645328	24668108	22911224	24450536	24474238	23570994	25099718	23366338	23290192	24029858
alpha-Terpinyl isovalerate	239.201	C15H26O2	XRADSECIALQFFY-UHFFFAOYSA-N	69.7	239.23682:3491849 240.24017:598961 241.24353:0	53.00302:4847 55.05507:18108 57.07071:44289 65.03936:1621 65.79964:1774 67.05496:20927 69.0706:3418 71.08617:7611 79.05489:4255 81.07064:9949 85.10133:2038 95.08584:7171 121.03458:2048 187.14754:2057	23432470	23309156	19848510	19848272	19993724	20577152	21699510	21146422	20020708	15836288	18861300	15689727	22161426	19539446	17265788	19674524	18958074	19849330	21736062	21441640	20952190	20610666	20578802	16145054	11970893	5291012	12267611	11247092	18552958	19535016	17752962	17997144	20220686	20167802	20280826	22906774	17636630	17347664	15935520	16430603	20003564	15194758	15720836
Ambronide	237.221	C16H28O	YPZUZOLGGMJZJO-UHFFFAOYSA-N	67.7	237.22105:2207033 238.2244:380947 239.22776:59119	53.03945:3502 53.84063:1332 55.05507:22489 57.07072:4962 67.05492:27087 69.07068:9690 72.54984:1446 79.0548:13787 81.0705:33412 83.08615:2703 85.06559:2496 91.05462:7123 93.07033:9075 95.04959:3284 95.08595:21448 97.10155:1585 101.46667:1721 105.06959:1822 107.08582:5331 109.10135:7481 118.20943:1972 121.10124:2299 123.117:4797 137.13239:2404 163.38113:1567 198.97005:1781 237.22125:2486	20136234	20414152	18205514	17909066	17645200	17317636	17747678	17420910	19469010	20608062	18848698	17773698	17862908	18910078	19927886	18354000	19167750	19529904	18835648	18286384	18656560	18074210	19008946	19545832	15897064	16412457	16034803	17398204	17473076	17340104	17820176	17831818	18988752	18278314	19008776	18489036	17560222	16982270	18204120	17328180	16846942	15247271	15645466
Aniline	94.0651	C6H7N	PAYRUJLWNCNPSJ-UHFFFAOYSA-N	62.7	94.04553:24519228 95.04888:3581054 96.05224:0	53.9392:12894 53.95469:15080 58.9986:21634 59.52193:39629 60.28474:17454 70.55851:16338 74.58676:16299 76.63155:15764 77.00919:22165 77.01349:18453 86.913:14458 89.26653:15662 94.18109:17385	146137040	352173504	327761536	364386112	259452192	315250880	287982848	308894464	237790144	60839564	324258240	183756496	321447936	278035712	258702384	206351488	337230464	152268352	189973136	290959104	162480064	323651712	308029472	286502688	152125952	137734016	302895424	312675584	295448800	165111536	188137040	147648000	54407432	175993584	197856176	249695552	221303936	230300656	309702976	298226624	182268448	272208096	253087760
Annoglabasin F	379.248	C22H34O5	XLXLWRGGUYSHOH-UHFFFAOYSA-N	43.1	379.28412:3850022 380.28747:1183982 381.29083:150405	53.30785:1559 55.05512:13215 57.03427:8296 57.07069:9414 67.05498:29765 69.07063:10675 71.04981:2753 71.08636:1806 79.05492:27164 81.07053:32293 83.04972:2148 83.08605:5132 85.06538:3315 88.26485:1815 91.0547:33522 93.07034:35781 95.08601:21452 105.07035:28432 105.07712:3395 107.08592:17482 109.10142:7280 117.07001:11400 119.08566:26186 121.10136:18795 123.08102:1779 129.05482:3644 129.06984:6424…	21057492	21267428	22441938	21655876	22470310	22797860	22995132	22686310	18643276	17480920	19338004	17529576	22493970	21572908	21357036	21071108	20831250	22528228	22234616	22534402	21223384	24608374	22948878	23038882	16530524	14077366	14906728	14124106	21534644	21600868	22908192	22360168	24005380	24363560	24917478	25954298	19031672	19918574	17020998	20553002	16805616	14217354	13843733
Anthranilic acid	136.04	C7H7NO2	RWZYAGGXGHYGMB-UHFFFAOYSA-N	64.5	136.04819:120829840 137.05154:28274818 138.0549:6415854	65.03938:49854 84.92824:31508 86.8823:31621 96.31232:34950 115.85056:34882 118.13097:41574 119.90813:38057 130.99814:35398	984024832	944661184	613504384	634991680	711694912	720691520	692769856	686435008	944322880	830241344	678295936	637203776	634564736	615089408	681272896	622073984	589394496	625908288	600559104	598620800	624682112	658598720	694704384	643312256	651229312	612253440	589563072	588922944	733038400	659733376	602569024	583566016	811731008	762967680	705134912	711992192	764887936	656038272	613146752	625404224	642508224	641620544	617071296
Apigeninidin	291.042	C15H11ClO4	GYQDOAKHUGURPD-UHFFFAOYSA-N	44.9	291.07001:33064690 292.07336:4147824 293.07672:0	50.84562:19078 54.1842:19264 54.99589:17274 108.44659:21705 159.02783:285575 181.9622:24466 271.01791:27622 291.06998:55269	93970192	185478672	142608064	145916032	193806752	262512960	163755360	195262432	150409344	88686088	115177816	108489752	95584880	97842872	97671328	97840408	50970660	106173552	111260056	106800024	109144360	110775688	106764680	96112720	213366400	188808112	97050336	167104128	132897296	168019088	165922864	165449120	64959152	116128960	89296592	213064528	277464320	256324192	249413408	400434816	288359904	295816576	284461536
Arabinosylhypoxanthine	269.088	C10H12N4O5	UGQMRVRMYYASKQ-KBNQYOMWSA-N	83	269.08795:214418224 270.0913:28903992 271.09466:3970452	51.45567:25392 52.88654:22797 55.01868:95481 55.02999:168897 55.07882:20931 55.1308:23199 56.05029:25532 57.03437:177870 59.04996:37865 60.04514:36718 61.0292:41396 67.02994:40720 69.03421:71903 71.01349:104313 73.02923:68858 80.74108:25758 82.04079:141478 83.02446:29620 83.06094:121629 85.02888:74766 87.20729:24711 91.05479:96296 93.04502:69003 94.04052:700924 95.04012:30169 99.98457:28419 102.4…	1084836352	1074050176	1031780864	1038687296	956212096	949893568	944638912	937735808	905095168	857519040	886557440	868054720	852120960	865028160	874848128	855852992	850998976	841477568	821796992	837288384	886819008	868421376	883636672	880477504	1354348032	1275859328	1225678976	1180622464	1059583424	1125239424	1078143360	996742464	1062916224	1004079488	947343552	1048824192	1282830208	1315485056	1226246656	1328555264	935824256	987444864	966814528
Arachidyl carnitine	454.39	C27H53NO4	SVJLJQBGUITFLI-UHFFFAOYSA-N	77.6	454.38892:78333272 455.39227:24196924 456.39563:3821339	55.05508:41929 57.03437:86619 57.07073:55365 58.066:12299 60.07858:16598 60.08162:317742 67.055:19284 69.07066:62608 71.08622:46465 72.567:7159 76.13245:8743 79.05492:13115 81.07051:49308 83.08619:51993 84.0815:12170 85.02898:3066426 87.22128:7351 93.07043:18524 95.08588:38645 97.06502:11523 97.10201:41267 100.78022:7893 107.08573:11208 109.10133:16358 111.08077:8224 114.38562:8514 120.3204:8017 …	15954	60095	460447648	447260608	433070016	437067520	435122336	47260240	16919	15864	20016	22459	49525	312209	1367235	5974306	14311535	561724736	481997888	534447904	502420544	499635072	507840256	513578368	508427616	459416224	457797280	467576544	436639040	459480480	435265536	451371808	395333504	399229024	406966880	33966116	382453920	385171264	369829664	390957792	446385632	418864320	430747744
Arginine	175.119	C6H14N4O2	ODKSFYDXXFIFQN-BYPYZUCNSA-N	79.8	175.11896:43615244 176.12231:1641978 177.12567:0	52.36256:23834 54.77305:24885 55.76707:26707 60.05651:220300 62.15757:24882 68.05037:41959 70.06585:2977038 73.32321:27995 84.08152:34642 85.13495:30583 91.34668:30610 116.07076:62025 130.09818:32916	188107408	179535056	195899632	194151344	190777616	191521200	189225376	191171536	375069984	373615840	386150336	390282816	392209248	400792448	381195968	406456160	390180192	402877536	393569984	398280320	378758944	378620928	388886816	380112992	31958474	91656600	103905664	120196040	190341040	154809648	164266032	214490640	213247744	235230480	305821792	189286064	39308700	64856444	90091520	60723892	23584438	54528124	50365392
Arginylleucine	288.203	C12H25N5O3	WYBVBIHNJWOLCJ-IUCAKERBSA-N	63.5	288.20306:21068556 289.20641:3132746 290.20977:261734	56.42507:9198 60.05642:159566 68.05006:11675 70.06586:1571466 71.04974:24027 72.08147:10678 72.45971:9036 82.12068:10400 86.09695:49201 97.07649:15509 98.06049:38759 100.85339:9415 104.66331:8433 105.80607:8333 112.08723:85796 116.07063:26189 130.09731:17549 157.10854:12151 166.12399:14349 175.11829:64571 229.15474:15372 268.26154:9060 271.17654:43042 288.20279:135049	11285841	15218369	131561312	130248184	127358584	129233184	130265776	128275136	2270009	536149	2353861	1992276	763439	476590	351380	4580224	3499625	3757540	2992585	3151250	2805860	1846525	2171662	1881920	22810486	17183394	20951904	16514741	10900652	10353560	8539726	11136494	5823212	8748662	6878755	7443512	17806930	10704485	15838794	12081563	611396480	857857024	781859200
Arginylproline	270.157	C11H21N5O3	LQJAALCCPOTJGB-YUMQZZPRSA-N	47	270.19254:3672384 271.19589:935786 272.19925:0	53.03959:1822 55.05513:5433 59.0488:1436 60.05647:1874 68.05026:4166 69.07073:9009 70.06589:84045 71.04989:2714 74.62025:1364 78.3456:1797 80.0501:4635 81.35358:1503 82.06574:15625 85.04034:2828 85.06406:6915 86.09694:13030 91.85624:1414 95.06087:2314 97.0763:6025 98.06041:14815 98.07168:3553 99.09213:6977 108.05268:1578 112.0873:5917 114.05507:4506 115.08659:2171 125.07081:2865 127.09821:4159 13…	2100998	2605367	22522582	22071722	22794978	22251010	22972104	22817012	304792	189674	254312	77368	181345	641844	520700	674238	280976	384832	428120	532554	207142	178506	206362	344257	3973872	2713756	3510960	2816604	1997814	1000467	1398896	1779814	979337	1462688	1002049	1419062	3158191	1895103	2800418	2023936	111809248	152294144	140974944
Asparaginylalanine	204.098	C7H13N3O4	SJUXYGVRSGTPMC-IMJSIDKUSA-N	54.4	204.123:835291776 205.12635:88287880 206.12971:5104403	55.65022:79082 56.29281:79439 57.03431:2298890 58.06594:896009 59.07393:175631 60.08155:1751174 63.4206:92092 72.46917:82513 84.08139:1225020 84.08624:152271 85.02891:18259924 85.08469:231909 97.43847:85129 98.1134:84868 98.35262:102433 102.30132:87901 113.11637:90932 115.35833:98323 125.58513:90086 126.66537:101936 144.10162:152293 145.04985:184918 161.2592:87856 164.60861:105683 204.12329:480030	3180627200	3166848000	2831020288	2753684992	2688269312	2646405376	2623728640	2707195392	3779844096	3610008576	3673583104	3610768640	3393618176	3353626112	3437259008	3385791232	3155161088	3211724800	3137844224	3135940096	3122177280	3134368000	3160200960	3057895424	2954761472	2950395904	2872697600	2880158208	2512943616	2601281280	2532962048	2475291136	2332388096	2374475776	2264545536	2367509504	2301989376	2367854848	2407326464	2396162048	2624595200	2733629440	2670451200
Asparaginyl-Gamma-glutamate	261.119	C9H16N4O5	CXTYHSFBRYPJED-UHFFFAOYSA-N	60.9	261.12674:1515698 262.13009:225880 263.13345:198219	53.03913:981 55.0186:3111 55.05502:16225 56.05027:3285 57.07073:4770 58.2845:871 58.99577:20951 60.37731:778 61.01131:4209 67.05502:1899 68.04997:1205 69.07039:1493 70.02937:1588 70.06578:2554 73.01123:4333 74.00639:1955 76.02207:1376 79.05471:5496 81.07046:6570 82.06563:3123 82.73273:833 83.08582:1698 84.04482:1975 85.01111:2752 85.04001:1227 86.99043:5492 88.02206:4435 91.05462:1808 95.08572:95…	15377891	15724655	7648358	15337812	14659493	14347070	14555709	14358183	8722121	7858354	1897088	4565972	5484138	5654960	2661572	2154608	2557882	364428	2207554	1716398	1101119	691541	1929498	1266861	64082028	57934840	53798184	52097860	28740534	29855128	28272080	31508120	9352581	11430512	9661826	5554058	39144184	50202500	56339612	45042372	617214	413376	1289346
Aspartyl-Leucine	247.129	C10H18N2O5	ZVDPYSVOZFINEE-UHFFFAOYSA-N	72	247.12901:48639472 248.13236:5289011 249.13572:577172	69.07056:74524 70.02953:184347 84.08103:31829 85.04012:46521 86.09212:56477 86.09695:569180 88.03976:400659 98.02406:42533 99.00804:34266 110.02391:176726 113.10747:81710 131.02266:33658 132.10214:76393 141.10217:71901 187.10777:39173 187.26361:32110 201.12257:42996 203.94528:32327 212.09106:34527	61577572	68392960	707814912	713758336	702458368	673635456	685954880	697987136	569037568	499740704	550616000	532586048	547371328	528784128	503909248	506361184	499830560	509292256	491005056	509714048	512508960	557275072	521723776	326267552	526843744	521369280	886322112	888722048	958508288	933074688	948692288	995916352	1017230016	997254464	510506112	463961152	862328768	899053824	856242240	897899456	443771360	508004160	545602752
Avocadene 1-acetate	329.269	C19H36O4	NLBYRERHXBTBBR-UHFFFAOYSA-N	73	329.26852:3763206 330.27187:895755 331.27523:173747	53.85838:1435 55.01877:2607 55.05509:36675 57.03424:3875 57.0707:12595 67.05499:30971 69.07061:34910 71.04976:2025 71.08617:4232 74.07836:1382 79.05488:31243 81.07054:29767 83.04979:2564 83.08609:21003 91.05453:5243 93.07036:28669 95.08598:21394 97.06531:7335 97.10158:4531 98.98451:5592 105.07014:1771 107.08582:8663 109.10138:6203 121.10128:15924 123.11688:2056 133.10097:1732 135.11679:9982 137.1…	26669220	26351546	29104366	28207014	29323692	29416916	29517244	30252814	27376254	26224518	28908796	22887220	37861888	34426228	30120644	32530460	34253020	35196912	37819488	36633372	35525908	36651508	37705360	28906510	16829000	15605843	16511824	16511718	30270356	29972150	28883654	29790618	32609098	36660936	36322860	39258620	21394406	23023310	21994292	22359690	17275410	14256142	15097559
Azacridone A	307.109	C18H16N2O3	GSYTWFSUSXURDO-UHFFFAOYSA-N	74.4	307.11023:11945306 308.11358:1167834 309.11694:1549399	102.61664:59708 111.60995:67705 143.81795:57884 211.84598:64249 242.00534:61377 307.04437:186444	34779100	34508124	33006630	33424216	33415868	33859768	36049768	33583904	39730328	36182776	33788572	35404744	34306928	35175368	37865636	35546984	33619632	30043812	31230266	33213510	34393396	37733024	32711974	34134796	31870242	33417468	30630198	31927604	25061388	33520998	29372198	30352572	32795024	28922672	29811384	29228886	30940936	32133316	32754356	32482530	35201148	36734492	35705792
Basilol	559.379	C37H52O4	CQHCJXYZMUYPIT-GBVPUKILSA-N	59	559.34467:15468437 560.34802:4846876 561.35138:929606	52.69459:2094 57.60761:2315 60.0453:12666 69.07065:21336 70.06585:17717 72.08155:7460 84.045:6292 84.08125:5311 86.09693:731262 87.05567:4527 93.53693:2440 95.89589:2785 97.71825:2406 99.05541:3813 102.05527:10935 115.05052:4736 117.06609:14603 120.96676:2628 127.04948:4025 128.10693:11272 129.10216:10234 132.10191:14105 143.11816:16376 144.07637:3084 145.06075:23549 154.15887:24976 155.11769:397…	67120840	66466624	65641492	65499328	3592204	3501962	2973732	2652854	7307089	5944410	9019426	7191771	5813632	4452332	4056142	4901064	2879231	3633708	2563441	2785410	2611254	116736	2214480	2252246	42575640	40931656	43049396	2070117	27371624	1110075	1083287	1146449	436380	385988	10571822	421623	1068046	1484879	1043067	1428863	9451507	7508181	232253952
Behnic acid	339.327	C22H44O2	UKMSUNONTOPOIO-UHFFFAOYSA-N	55.7	339.28882:17312598 340.29217:3980925 341.29553:641630	55.05501:230643 57.03428:77372 57.07065:52122 67.05487:87590 69.07055:180772 69.95193:11349 71.08603:13568 71.64381:10948 79.05479:35354 81.07031:79934 83.08612:88574 93.07015:45343 95.0858:80183 97.10177:24875 99.1296:11950 104.10355:11251 107.0854:15459 109.10113:14710 114.92922:13148 118.96671:11594 121.10084:16635 123.8941:12114 131.29539:10919 302.1601:12276 315.1651:14140 339.2883:133979	155909280	145538096	77193944	74840728	78954520	86332992	92096792	90052504	121259512	58892840	71752416	58080676	77220480	72804776	69302000	73813256	73971552	71296848	74594376	82867800	73072304	79188392	84373272	65945484	47415220	40071960	47238960	38632264	75697616	73709272	65647104	70797744	76031632	82299448	83640120	96401112	73910184	70310272	61678292	66788336	59857596	46263504	43860236
Benzaldehyde	107.049	C7H6O	HUMNYLRZRPPJDN-UHFFFAOYSA-N	62.8	107.04951:10401835 108.05286:706132 109.05622:0	50.016:91333 51.02145:16127 51.02382:292385 51.02618:18940 53.03948:74241 61.96278:8478 62.42753:7188 63.0206:8750 65.3913:8363 66.47576:7616 67.57745:7821 71.14168:7526 73.81599:8177 77.03919:56710 79.05482:52185 95.04976:86184 105.04511:27527	83345520	83367496	78848704	75556328	77675448	75919200	78330064	76480136	69744576	35914804	72221240	67644072	38264996	45005340	68170392	68558544	32289196	36041988	70518288	71613992	68604720	65861224	63376172	63034088	80970736	80539240	79770640	80669616	83884640	85593312	61526296	49057468	88704072	88493920	91444768	90146320	77025552	75680112	74311928	78448264	93997456	91462376	90623656
Benzyl butyl ether	163.113	C11H16O	MAYUYFCAPVDYBQ-UHFFFAOYSA-N	52.1	163.13284:2219974 164.13619:164732 165.13955:208547	50.92617:1073 51.02381:3168 53.00312:2431 53.03947:3941 56.96554:1514 57.07071:1343 60.64165:1305 63.02371:17666 63.94324:4096 65.0395:2457 77.03896:1576 79.05489:2428 80.94566:5349 89.03911:24126 91.0545:3594 95.04949:6135 102.69411:1636 105.04514:3044 115.05424:1770 116.96647:12445 126.92712:1444 127.83736:1300 155.38194:1476	34042572	30615288	10446917	7052791	19505850	23293270	8760193	20348700	21373498	8258851	9398877	11860174	23424954	22417026	24403728	24775124	10292572	25268390	6390314	19099140	16009101	25307830	24446758	6066898	24019902	7540218	24112000	21242740	20397020	11140525	24855020	20205352	18552340	7186177	20155280	7001042	10289916	19149594	21588408	21916058	5529270	9710595	13672702
Benzyl tiglate	189.092	C12H14O2	QRGSTISKDZCDHV-KMKOMSMNSA-N	69	189.11226:5354862 190.11561:426524 191.11897:161322	53.00307:2591 53.03939:2781 55.01861:4950 55.05509:76233 59.05005:1677 65.03953:1462 67.05492:4137 69.07066:2858 79.05486:7212 81.0704:2624 83.08604:5000 91.05454:4039 95.04957:1478 97.10149:3384 98.86189:1292 99.92348:1564 107.08617:1667 122.72795:1270 136.07028:1584 144.08002:1661 153.06197:1245 172.96478:1332	28232722	28689226	28704106	27839330	27733082	28949844	28051414	30409092	16816592	14261790	17960340	15598714	12686312	12051931	11315804	11821437	10321893	11195269	11544742	11469934	9324389	8600750	10239394	9281250	30753012	28222640	28121322	28027436	21970244	21757160	23278290	21709936	16626349	17350598	17291792	16400848	37109384	34057364	37009620	36208304	55648260	62022356	57205684
beta-Guanidinopropionic acid	132.077	C4H9N3O2	KMXXSJLYVJEBHI-UHFFFAOYSA-N	79.6	132.0768:5623365632 133.08015:333818336 134.08351:28287696	51.14052:1289588 52.19056:1327817 57.04553:2606664 57.54782:1415968 64.98895:1439145 72.05643:2280780 90.0554:4722757 109.22768:1517046 115.09305:1830538 132.07678:3929600	33761574912	31805886464	31963000832	21430544384	47434973184	46476091392	47508344832	46695063552	29896556544	40798576640	34912362496	22430601216	16753521664	33549090816	36781318144	37820620800	34095302656	23604506624	31986190336	31113517056	31973193728	22031204352	32154978304	32433192960	29786075136	32632203264	32407562240	24461955072	32722679808	32728133632	30003204096	29070508032	54230343680	50296229888	49798750208	47491284992	48291713024	37865738240	46886563840	35616391168	36707639296	34542366720	34024159232
Betaine	118.086	C5H11NO2	KWIUHFFTVRNATP-UHFFFAOYSA-N	85.2	118.08639:346571648 119.08974:21338916 120.0931:13510545	55.05508:204417 55.89977:161032 56.05029:286661 57.05817:396321 58.06592:15256238 59.07379:1225980 59.25466:175462 70.31647:174563 72.0816:248819 80.77788:185907 81.0061:182845 89.79657:216195 118.08624:675274	2416796672	2284412928	2799763200	4353177088	2626474496	2576562432	4306861568	4276276480	2117338624	2244638464	2285480704	2570479872	2450043648	2756879872	1508343680	2885084672	1483970944	1232724352	1300571520	4284043264	1626498688	1324566400	2641715968	1284793728	1649710720	1485644032	1457069696	2615398656	2615625472	1591117440	2772398336	1648939520	2872092672	2930878720	2764050432	4466377728	2811790336	2842074880	2822800640	2769940992	2781478912	2670036224	2579307008
Carnosin 44A	227.114	C9H14N4O3	CQOVPNPJLQNMDC-ZETCQYMHSA-N	89.5	227.11368:2075384320 228.11703:242575136 229.12039:14216312	54.03486:41466 55.01864:196168 56.05033:662081 68.05019:657987 81.04536:401097 82.05314:461123 83.06096:3500538 83.32621:44333 84.63891:37111 93.04517:2537033 95.06082:1827269 105.04496:55638 110.07153:8982113 111.05567:95017 112.67214:38734 122.07127:652458 146.07115:100026 152.08182:88252 156.07687:661126 164.08202:332595 180.07622:54656 181.10849:91758 200.17262:44645 210.08727:210693 227.1138…	9425645568	9571701760	9668070400	9484047360	9464571904	9260801024	9465753600	9382672384	9939900416	9558711296	10082148352	9874758656	10073402368	9879878656	10016349184	10057656320	9674492928	9676417024	9628333056	9705686016	10050837504	10288789504	10047566848	10134845440	9654278144	9805865984	9642713088	9729112064	9709378560	9791525888	9493619712	9488625664	9448536064	9349599232	9578295296	9390920704	9503931392	9662232576	9239330816	9750844416	9146187776	9155192832	9260669952
Cer(d18:0/12:0)	484.472	C30H61NO3	UHWYQXNZIBLESO-URLMMPGGSA-N	66.5	484.43588:40368032 485.43923:12984325 486.44259:2587118	55.05511:8510 57.03426:43194 57.07069:42947 58.06604:4757 60.08157:188837 63.87601:3529 65.37122:3840 67.05507:8718 69.07058:13699 71.08624:42684 71.94495:3761 81.0705:17172 83.08604:7858 85.02895:2082202 85.10173:17910 95.0859:18864 97.10186:7217 109.10122:8870 111.11756:5789 123.11701:5531 144.10205:53722 175.13103:3905 318.30795:4562 325.01526:4530 356.83167:4927 425.36154:35605 484.43604:7853…	10931	32227	274168064	263328928	24124502	18328604	15107830	14674075	11619	14676	137337	573828	789184	443209	890057	3246978	7075736	12920525	283733632	261017232	308134976	376878304	364655168	344655392	354787424	316643968	330465408	342005248	323452064	353207360	311844224	291114496	250993648	28680512	26149686	19347992	25828944	27466840	22033424	17370368	26419534	23383488	269519872
Cer(d18:0/14:0)	512.504	C32H65NO3	UDTSZXVRDXQARY-IOWSJCHKSA-N	67.9	512.46753:2342273 513.47088:797849 514.47424:114259	50.03834:1682 53.09308:1500 55.81671:1550 57.03437:6511 57.07072:9918 57.07312:1274 60.08158:32482 60.29237:1410 60.50438:1345 62.05176:1369 64.15389:1618 67.05492:1778 69.07094:1685 71.0863:5331 81.0702:2000 85.02898:312697 85.10172:3678 90.92001:1548 95.08606:2801 97.10162:2296 103.75722:1985 125.672:1621 132.17209:1884 144.1022:8584 168.35974:1860 394.51807:1983 453.39325:4678 512.46741:131144	88710	72351	18503618	18911430	2163942	1517093	1552408	1519018	17171	1283.77	26451	32038	1283.77	1283.77	12838	27708	132717	663964	3283514	5676104	15839113	13265905	28985296	24808762	19738946	14704391	26673490	28807656	28434868	33803060	28566134	2905723	20927116	22654098	2090720	1814163	26646664	2122357	2244784	1742051	27943710	2110190	25076516
Cer(d18:0/16:0)	540.535	C34H69NO3	GCGTXOVNNFGTPQ-JHOUSYSJSA-N	55.2	540.52142:1835715 541.52477:38232 542.52813:0	153.10207:2802 155.0809:2430 155.11763:4940 157.09669:3428 157.13335:6654 159.07655:11033 159.08784:2126 162.10178:1600 164.0825:1209 165.10236:2355 167.08057:3036 175.08919:5334 177.41489:1394 182.12833:8038 183.0761:1967 185.09201:4801 185.12831:5345 187.07076:7782 191.08432:1556 195.11264:3718 197.12875:10486 198.12396:2683 199.10799:3182 200.10234:6928 200.13986:8911 200.80597:1337 203.06699:…	88856	213747	7944766	8050258	7925979	8313344	8117224	8250540	17532	294854	182603	11128	207958	372317	441983	588728	640546	422451	455298	401845	205020	386562	186402	516214	2907186	4107087	3389613	3665175	3411197	3656962	2826263	3168747	3774432	3135243	3435301	2607692	1408625	1012058	1584761	1472803	24954770	27231274	29784834
Cer(d18:1/14:0)	510.488	C32H63NO3	ZKRPGPZHULJLKJ-JHRQRACZSA-N	68.2	510.45132:12726394 511.45467:4452384 512.45803:783143	55.05512:11455 57.03441:26592 57.07072:28343 57.26577:3844 58.06583:6139 60.07856:6959 60.0816:113284 67.055:6568 69.07057:19221 69.75855:3181 71.08618:18751 72.1961:2956 81.07035:17458 83.0863:17059 85.02898:1125884 85.10175:8433 95.08601:13015 97.10154:14545 104.10735:3552 107.08627:6375 109.10156:9311 111.117:7579 113.1172:3674 121.10117:7005 135.11664:4036 144.10188:29646 155.8764:3357 170.42…	186745	248328	76950168	73906488	66603340	63506400	63621008	65562240	268692	82466	83045	20862	32949	183102	16414	99024	28043	69656	200167	89229	79460	2218138	3555160	85228672	82121128	76308152	76382464	80111912	82029912	86781512	78920432	73120512	64699668	66981628	66514220	63810376	68387896	68560800	64547200	63012976	69555240	65203112	67212256
Ceramide	482.457	C30H59NO3	HXFPPRPLRSPNIB-VARSQMIESA-N	67	482.42032:78014392 483.42367:26726398 484.42703:4804587	55.05508:129962 57.03434:300843 57.07069:275594 60.08163:1158459 67.05507:98867 69.07064:215583 71.08624:198645 79.05486:40543 81.07065:157038 83.0863:189635 85.029:10478953 85.10178:60911 85.94436:23979 90.45293:26825 93.07043:63413 95.08613:177924 97.06548:67495 97.10168:152845 107.08545:50801 109.10153:126457 111.117:68713 113.57068:25117 121.10149:67227 123.11672:37530 135.11716:47980 144.101…	204941	142218	360916640	355440960	344656512	340588672	348161856	342174432	167774	94904	132383	153750	90716	103249	75087	86962	75557	171604	773701	171153	4612838	8243539	214818	392232032	377158688	360893376	346283040	367366784	366650880	373592480	359633184	349566624	327761696	330416000	342386304	335124448	332192480	330672544	318986912	329416992	338558272	321987008	332762176
Cerebroside	300.29	C18H37NO2	WWUZIQQURGPMPG-KRWOKUGFSA-N	57.1	300.28946:2964480 301.29281:549188 302.29617:0	55.05508:3487 57.07069:29170 58.07702:1086 62.06083:61554 63.38105:1138 67.055:6081 69.07053:2904 71.08627:9518 81.0704:3666 85.10202:1698 95.0858:4830 104.48381:1264 128.80138:1284 174.74254:1760 175.11221:2048 282.27905:2385 283.2634:2372 300.28995:7729	18774474	17929390	16737779	17309718	16455091	16384848	16710935	16176607	16781168	15784789	16568620	16804092	16029330	15991613	16452878	16984248	15066548	15646006	15101216	15878871	16531061	16796868	17082560	16562073	16265180	14984136	15385209	15332089	15060466	16108946	15776359	15441009	15166017	15056776	14383555	15534518	16039539	16398464	14587186	15944868	17052304	16058407	15834466
Cholesterol	385.348	C27H46O	HVYWMOMLDIMFJA-UHFFFAOYSA-N	62	385.34634:3802105 386.34969:1107962 387.35305:126168	55.055:8884 57.07084:7660 67.05498:14939 69.07056:15378 71.08627:5792 79.05486:6964 81.07053:25690 83.08605:11377 85.10191:1995 91.05476:13690 93.07022:13604 95.08598:30571 97.10146:6465 101.17554:1620 105.07025:22891 107.08598:17483 109.1015:14489 117.07:9160 119.08577:14340 121.10136:8941 123.11659:3681 131.08559:13023 133.10109:11608 135.11664:5830 137.13235:2310 143.08528:4657 145.10114:17208…	18307780	21754818	22272268	22652132	28599444	29269138	31603160	31466756	15048375	12014615	17680848	14237894	7555290	7422426	7134564	6296725	4812742	3458291	5715510	5432078	2043398	3858656	1935690	2772822	35798648	30667876	35417912	33868540	15310990	15395643	13878254	13848656	7100502	4857122	8892567	9882405	37875988	30712400	39392976	37488128	61684920	63510120	64126224
Citronellyl hexanoate	255.232	C16H30O2	KNYRCCKTQMBSFP-UHFFFAOYSA-N	68.1	255.23187:4708708 256.23522:716245 257.23858:0	53.03943:4067 55.05503:43076 57.07068:19068 67.05507:9269 69.0706:23355 69.58604:2896 71.08624:6316 74.33552:3996 79.05472:10546 81.0704:9985 83.08624:7205 91.05463:5736 93.07025:11293 95.08595:4849 97.06532:4903 107.08569:5356 109.10162:4101 138.79024:3350 169.6749:3001 199.18619:3245 219.93254:4098	25319664	24749038	23968562	24512400	23665128	23347668	23553866	23257120	26274374	29735954	27390704	27578314	29388070	27783146	27993402	28142762	27806544	29374036	29744584	30098088	29125262	29341488	29719684	26399128	22576624	23204086	22272742	24594840	27351164	28087342	26865620	26269098	28081206	28154574	27371364	29885816	23058118	24823444	24914952	24008090	17150302	15005911	15802810
Citronellyl pentanoate	241.216	C15H28O2	PFOJEJPZUVQHEH-UHFFFAOYSA-N	53.1	241.20364:1374120 242.20699:87093 243.21035:55370	50.12163:752 51.05315:673 53.003:1456 53.03947:1858 53.74361:758 55.05503:3688 57.07072:2511 58.06596:84068 59.06921:905 67.05501:4014 69.07053:1618 78.56767:835 79.05495:6314 81.07059:16790 84.08124:3359 85.82829:769 93.07036:1347 95.08595:2558 96.06837:1384 109.07626:1966 117.76947:906 123.1172:2602 140.14409:998 190.16057:950	37971	30086	6402874	6367910	6314146	6442440	6254660	6334292	76781	49054	57513	7143200	7616336	7775836	6960682	6707868	7205603	7143071	6721118	7000390	7140382	6670415	7356618	6839042	6652644	5974316	6350844	6197716	6462872	6229120	6807614	6258411	6305208	6040074	6139099	6304417	6576478	6743518	6619910	6365116	5773512	5885072	5810974
Creatine	132.077	C4H9N3O2	CVSVTCORWBXHQV-UHFFFAOYSA-N	64.1	132.0768:14635208 133.08015:882846 134.08351:56071	54.01598:4020 57.93563:176341 59.93108:100475 72.0564:6633 74.93829:13507 76.93348:6672 86.09712:7466 90.05547:15881 97.01001:5297 113.18828:4654 114.81712:4693 115.96431:18162 116.97226:51172 117.9595:8398 118.36582:4939 118.96716:28830 131.96912:5338	46329536	77412744	59490680	69461872	63958568	66387496	78097264	68088632	76105096	44342936	92735272	53441740	86931448	46629576	88646448	55424668	53588084	49077384	52371028	49496904	51589152	75281336	62702776	52649584	52861520	69084936	57212016	85599712	67806808	64799924	54709092	67722648	99054672	63156180	95417136	67599328	107032624	52833364	90186576	70721376	70446960	75633216	75799232
Creatinine	114.066	C4H7N3O	DDRJAANPRJIHGJ-UHFFFAOYSA-N	70.7	114.06644:60856804 115.06979:4668864 116.07315:1596834	55.05523:18524 55.93522:22883 61.40091:17031 64.48613:18535 68.78228:16564 72.93782:75045 85.56152:17627 86.06641:21078 88.28065:16600 103.03555:18330 105.33468:18123 111.54729:19825 114.06662:40899	604039104	537066496	412687296	532511648	330122368	455041856	414298016	640221760	344054304	334699968	419248896	430411008	143801328	428664160	129384800	408126336	405922016	176641408	266336192	372589216	441982656	116466992	446881184	390790720	157254688	396173696	89669800	403968352	360189312	285068640	388151456	196309184	347698304	403964160	438703456	356972608	128613432	319322656	220075664	389549504	72990544	526250880	174616608
Cucurbitacin K	1063.6	C60H88O16	SGJHURBAWYYGJW-UHFFFAOYSA-N	49.2	1063.67163:3399611 1064.67498:1846627 1065.67834:1037231	76.7345:4132 86.09689:26948 91.804:4641 92.46459:3528 97.72108:3374 103.2832:3465 104.10702:47029 124.9996:6849 136.83672:4259 176.8:4176 184.07303:1551034 198.08932:23129 208.73853:4351 210.33708:4140 225.43221:4286 258.10849:5581 502.32797:40012 520.33899:757523 526.32843:31628 534.35168:18932 542.3233:10541 543.32495:14287 544.33887:765475 558.35876:8891 703.40546:10308 727.40277:13787 736.956…	12233489	12863223	12464710	12097003	12092468	12589746	12346755	12485729	14105741	12471009	17706578	13873398	7843072	5995656	6955676	5969334	3749873	4642302	5005398	4307975	2395063	2818598	3163150	1909395	22304262	20442762	21534054	21943920	8428938	10009767	8269314	8945318	5346964	5948009	5812225	5485240	22391236	21120492	21861456	19972022	18228192	17408080	18111978
Cuminaldehyde	149.096	C10H12O	WTWBUQJHJGUZCY-UHFFFAOYSA-N	77.1	149.05977:30042888 150.06312:4286575 151.06648:0	50.016:89858 51.02382:533041 51.93167:14606 53.03947:587377 55.01862:26325 57.64198:19135 65.0394:46216 67.44223:14927 71.93013:25244 77.03925:311129 78.04653:23436 79.05488:401792 81.03411:41683 82.03432:17930 83.82874:15923 87.26613:15529 91.05469:129342 93.07032:30427 95.04958:730394 101.04443:19621 102.04693:39467 103.05465:274972 105.04506:297349 107.04942:37680 118.06527:16692 122.55491:225…	247318576	230063008	218950064	216896448	210928016	216638304	117270472	216089440	183611296	168022752	186517360	175053984	192579552	186657760	179817568	183293024	184193104	189008704	180878064	189219712	174178464	108172016	169133648	165184224	223186320	215122336	210127200	210891392	228684608	223638816	229789760	225973088	238043472	235115232	239514560	235624384	209104400	122025384	195245888	207651152	248834256	240331888	240518528
Cyclohexanones	260.087	C12H18ClNOS	ZUYKJZQOPXDNOK-UHFFFAOYSA-N	48.8	260.08963:201449 261.09298:0 262.09634:0	57.03434:61898 58.06599:24342 60.08152:105284 80.57449:18531 84.08116:25885 85.02897:1391793 127.67029:20057 139.58948:19514 145.58612:17216 200.75002:19618 231.04115:19177 260.18503:86278	1121872	844594	1093056	1163494	1178611	1181448	1202368	1071655	923681	315396	610059	131444	659601	299693	592951	652183	456313	475267	578004	653773	346731	281235	623994	511342	976761	584304	604039	636167	629815	709135	885065	876006	912227	957680	450969	836017	1069322	590189	782923	686816	1310196	1504462	1515380
Cysteinyl-Tryptophan	308.106	C14H17N3O3S	SYELGNBERZZXAG-UHFFFAOYSA-N	62.5	308.09109:1648718 309.09444:194373 310.0978:55874	56.05035:6310 58.99585:41563 58.99879:2115 61.73981:1018 73.01127:1518 76.02222:120490 76.03996:4469 80.05013:3216 84.04498:83106 86.9905:10164 88.02214:4675 88.70617:1103 102.05502:1653 108.04473:1362 114.03738:4654 116.0167:19745 130.04991:6063 141.04845:1210 142.03223:12468 144.01151:4934 157.07124:1335 162.02167:8968 178.88463:1207 179.04849:8177 203.92036:1179 233.05907:3287 308.09155:4424	9445255	9535981	9312154	9232893	8634732	8971237	9263912	9303647	11333286	9995815	12859124	10968118	5347540	4864526	5139318	4304170	1987844	2428956	2363550	1361613	1044042	724222	1525945	1076310	20786914	19091260	19438504	20064754	11178515	11612679	10781031	11717996	5926416	6052376	5930854	5364862	6264910	6519338	6439889	6776158	18975820	19843636	20070060
Decanoic acid	171.139	C10H20O2	GHVNFZFCNZKVNT-UHFFFAOYSA-N	61.9	171.14928:5016844 172.15263:526479 173.15599:78593	53.00312:3577 53.03946:2474 55.01872:2138 55.05251:3153 55.0551:45568 55.64994:1532 55.84085:1585 55.93516:3090 56.05028:5634 57.07063:3772 60.35187:1684 65.6775:2029 68.27086:2039 72.04514:54486 83.08604:2208 84.04514:9773 87.04456:8153 89.07143:3849 94.06116:3600 109.48332:2069 171.14877:3877	38732960	46176484	49044308	46115968	37402436	49045132	39607192	48098720	42521780	56372856	42833508	40641932	46540096	41366376	52364876	40130212	43502728	43008156	40379352	53405864	48762920	44910796	50972084	45861576	43314668	37507456	41079848	34629420	41221636	43759132	41598832	35991972	43916688	44808356	37708932	40032236	39984184	40751508	41767756	39796304	34181408	41223408	43449460
Decanoylcarnitine	316.248	C17H33NO4	LZOSYCMHQXPBFU-UHFFFAOYSA-N	67.6	316.24808:15133049 317.25143:3373886 318.25479:451522	53.26612:1516 57.03429:24929 57.07071:9615 58.066:4349 60.08155:46960 70.91094:1844 71.08619:9214 81.07063:4546 84.08131:8852 85.02892:683465 85.10155:4358 95.08583:6809 98.99649:2016 109.73627:2276 129.07922:2451 144.10217:9300 151.95657:2094 155.14268:5169 168.01027:2059 257.17432:14283 316.24802:64992	303462	464650	62679268	62600840	60796804	60087552	62717944	61978212	203385	193793	149159	167807	88338	949290	86137896	95362648	91755872	99740984	85934352	95625624	75343640	72272536	74364912	77426760	59263904	52237428	50112112	52373372	40836028	43622608	43658436	44361196	40996584	43141148	42262392	44205572	46498936	48360200	43310168	52347644	56056824	48054852	51367124
Deoxyschisandrin	415.213	C24H32O6	JEJFTTRHGBKKEI-UHFFFAOYSA-N	56.8	415.2114:56065120 416.21475:15465590 417.21811:2686750	52.02367:1602 53.03941:2544 55.05518:3527 57.03451:3093 60.08163:2704 61.02908:1853 64.00999:1700 65.03951:2712 65.18556:1630 69.03436:9871 74.28034:2349 79.05502:6412 81.03408:2374 83.04974:3370 85.02898:35404 86.03233:7563 89.7903:1835 91.05473:57752 93.07049:5801 95.08611:2556 103.05457:4788 104.06236:5805 105.07018:3564 107.08578:31257 108.57121:2055 109.06544:1958 111.04416:2761 117.07016:16…	290200000	288722368	272402304	274126048	267800816	265592080	268600384	272234080	50163652	51358976	43367708	43614724	38703052	62190624	49156160	50128512	41975372	37955408	39544624	44022104	33956236	41952452	56348140	34167760	43860680	33462992	21730556	33937992	36528352	51019236	39113688	33495396	50239580	22200360	22265614	60310648	34994692	44751988	31251062	47114436	38274084	49453552	52004932
D-Glutamine	147.076	C5H10N2O3	ZDXPYRJPNDTMRX-GSVOUGTGSA-N	72.4	147.0764:25358796 148.07975:9500607 149.08311:723113	50.67722:13611 55.01877:14799 56.05034:612788 75.05033:15493 83.71988:15309 84.04501:519106 84.08119:38470 122.06955:16034 125.10237:16496 130.05008:37430 146.49335:18417	212446656	248302656	159804768	153990976	146728816	162973168	107396488	29211210	347880992	275740384	269256832	259288800	249491392	243588768	249483904	249904896	235978224	243586672	229483696	237195312	239053200	233124240	238290752	226253488	204515952	224450448	212129776	238892320	244641168	228937200	230578736	237531632	226212784	235558912	254501792	221887408	172432768	178834352	165116384	174782832	15188381	21694168	23921020
Didodecyl thiobispropanoate	513.398	C30H58O4S	GHKOFFNLGXMVNJ-UHFFFAOYSA-N	48.3	513.38715:3391458 514.3905:721611 515.39386:152008	71.0862:17276 73.02902:15491 73.06538:7029 80.05503:15109 83.08606:4261 85.10169:16861 87.04459:13282 89.06019:98656 90.06311:1235 95.08604:2100 97.07634:4052 102.06807:8050 107.07041:1744 116.20177:1247 117.09101:4083 121.92787:1231 124.08018:4111 130.08667:1885 131.07033:2482 133.07622:2661 133.08586:32826 149.16777:1341 155.09912:1943 165.09094:12231 177.11195:9830 199.12526:1371 221.13844:252…	24260518	25666656	31332806	30994088	36972008	38097192	37521572	37964396	30004954	27572174	27216174	28240600	27462774	32142238	30806948	31944050	33895036	35030404	34112104	30290182	33903992	34528916	30199206	35021048	30665288	29067272	14164323	26862046	36444904	26439734	22627878	35392020	35995608	30971144	31417438	39452160	38115100	38490760	35678188	37228316	21677956	26525828	25664034
Diethyl dicarbonate	163.06	C6H10O5	FFYPMLJYZAEMQB-UHFFFAOYSA-N	68.5	163.03883:3888042 164.04218:580477 165.04554:1304881	51.02375:10589 52.00065:2347 53.00301:6097 53.03938:16468 57.60134:2817 62.0159:7443 63.0237:140993 63.94311:3911 65.03926:2995 69.89726:2586 75.09784:3547 77.03909:8425 79.05481:5175 80.9456:8579 89.03902:184521 91.05464:3476 91.28078:3055 95.04951:12578 105.04495:6879 110.83925:3056 116.9663:10086 117.03342:10758 120.89619:2770 128.82625:3007 135.04388:17260 145.028:3330 163.03838:4977	29524874	28008380	5084752	3928420	1840917	2978758	1409343	2626682	13665505	15130576	13711599	10333304	5009030	5829092	3109996	3022995	2696218	1080835	743557	3238246	1755576	1834428	979300	4151829	1852128	3756878	2160056	734637	1433911	1882960	475074	1026717	304226	508914	817373	659587	1357594	761115	750002	1035915	778680	1447405	1263970
Dihomolinolenic acid	305.249	C20H34O2	AHANXAKGNAKFSK-PDBXOOCHSA-N	60.7	305.24731:31776350 306.25066:7209959 307.25402:754292	50.1507:1439 53.03945:11469 55.01869:2661 55.05256:3400 55.05507:33934 57.07069:8719 59.04986:1565 65.03941:3241 67.02638:2017 67.05497:79377 68.12923:1478 69.07066:17035 71.04991:2117 79.05037:3716 79.05489:69203 81.07053:50684 83.04996:3136 83.08596:4740 84.98107:1937 85.06509:2536 91.0547:61842 93.07033:86099 95.04955:7474 95.086:28542 97.15632:1848 100.89703:2291 105.07021:39750 107.08584:288…	197523664	192522400	177026736	174973872	181985424	180563616	190181840	190617984	184592544	168343200	181547408	181467280	198743296	175501664	192371296	193006912	178080544	183958496	188582704	187713488	203354816	218637568	212388576	206262608	152450784	141617968	147104160	145725424	196900080	206458112	201982896	198189200	204907024	204692400	203444656	207850624	171238192	182443824	154331024	165278464	119860864	107067120	101381088
Dihydro-4,6-dimethyl-2-(2-methylpropyl)-4H-1,3,5-dithiazine	204.089	C9H19NS2	FVPPILNIVWRBNY-UHFFFAOYSA-N	74.4	204.10526:7821912 205.10861:901304 206.11197:632549	53.03942:4447 55.05505:39256 56.05034:3466 57.07051:2918 57.98803:9857 58.99578:186821 60.04533:2710 61.01145:8740 61.49043:2244 67.1467:2404 68.05013:3374 73.01133:4815 74.0065:4038 79.05482:8906 81.0705:8617 85.01118:2491 85.02879:2799 86.99036:9993 88.02191:3458 100.1126:5910 158.09827:3590 177.49911:2561 187.07887:4203 189.44113:2788 196.56291:2432	48118168	45771500	37848992	36963144	31813474	31075830	27472930	27809600	41495628	37860688	59110292	50180184	50482756	39507284	30259860	28468492	32473474	35815652	38011360	36505488	21828010	18752418	25672764	19804306	126376512	103604952	111156752	103908496	65006056	67027780	62586128	70709624	28680558	33261146	33329942	31256732	74273232	85977112	90930456	73915048	6850221	4952500	6631270
Dihydrocapsaicin	308.222	C18H29NO3	XJQPQKLURWNAAH-UHFFFAOYSA-N	57.5	308.22205:1087917 309.2254:844035 310.22876:194377	52.31239:746 53.0365:844 55.01881:722 58.99592:1408 66.5867:1047 68.84698:925 69.00094:948 76.02223:4102 83.0081:787 84.0449:2462 94.06551:4171 106.97334:828 107.66317:818 122.06018:30574 123.06783:14373 125.49689:1010 125.85015:860 125.89397:918 136.07576:33019 137.08333:3765 148.07547:1545 149.0836:2259 150.09149:3114 162.09213:1083 176.10739:1028 178.1235:1607 179.13025:16146 190.1226:1469 192…	37414	35079	4462106	4530334	4536279	4538404	4531408	4521754	21814	11504	4465	836644	590634	628636	546955	497442	522282	553557	557956	538884	510295	480102	437320	411168	5106096	4518351	4884888	4678588	1563174	1548861	1497683	1486788	789923	872298	830313	873308	2546114	2179155	2678482	2644592	19858968	22347844	25251802
Dihydrojasmonic acid	213.149	C12H20O3	PQEYTAGBXNEUQL-UHFFFAOYSA-N	73.2	213.14865:4322862 214.152:617661 215.15536:372091	51.45592:2465 53.03945:14706 55.01877:5613 55.05509:26961 56.14468:2666 57.03437:12112 65.03945:5292 67.05504:40780 69.07048:8925 79.05502:37220 81.07064:24609 91.05485:23611 93.07033:7344 95.04946:7075 95.08601:6319 96.09327:3164 105.04504:4876 105.07031:4756 107.0863:3606 121.10123:4715 138.81308:2794	27657822	27316978	26199698	26281392	25856450	25988212	25372894	26119624	11159681	9282553	12174197	9759366	8038276	6870286	6360082	6487241	7398389	6731119	6627952	6282918	5026247	4879986	4448816	5012864	26638848	21859282	26287712	24676912	13974722	14561962	12310560	13904127	10433896	11523214	10948129	12037500	27822178	20876466	29516036	25455584	66218584	67394184	67967824
Dihydromyoporone	253.18	C15H24O3	BROZQMCDYUJKFQ-UHFFFAOYSA-N	71.3	253.17958:4931718 254.18293:769026 255.18629:219099	53.03937:2601 54.91198:1941 55.01852:1864 55.05517:4243 57.07071:68696 62.30289:2098 67.05482:11273 69.03423:24539 69.07061:2584 71.04984:6247 76.61755:1981 81.03397:5029 81.0703:4643 92.66753:1925 93.07023:2211 95.04947:14311 95.08601:3194 96.4748:2299 97.02886:36422 97.36006:1811 99.04443:5779 109.10188:2249 123.04424:8946 141.05478:14753 151.11124:6760 179.1064:7546 197.11749:19343	32014914	33208674	31797288	31223106	30867926	31894804	31108954	30903692	31035602	31611390	31159576	30134516	31159648	30939074	31010474	31242990	31515670	32382660	30137144	31028994	31461054	31581294	31248656	32047670	30846016	30189234	29903318	29936760	30974126	30754242	31612522	30137136	30465146	31097210	30989924	31576058	30249602	30417740	30856880	30533378	32461976	32666190	31999192
Diisobutyl adipate	259.19	C14H26O4	RDOFJDLLWVCMRU-UHFFFAOYSA-N	53.3	259.19034:7803571 260.19369:1252246 261.19705:387557	55.05509:190389 57.07071:68169 59.04996:42644 71.61111:3909 73.9593:3501 81.07034:3747 83.04976:91364 91.05463:4395 91.11488:4316 95.81287:3652 101.0601:65543 105.67217:3902 111.04429:33250 115.07441:3817 129.05479:25262 147.06543:9030 158.81601:4232 167.07317:7601 177.70323:4796 185.11662:6987 235.33287:4100 252.6713:4510	59812900	58817784	51521868	55013000	50930880	51091480	52242760	54527116	54073016	53831600	54431288	51834968	51217216	52166604	51742644	53188132	54043176	53672012	54234272	52972136	54748176	53756960	53599052	54809648	54322204	49742060	54912972	53048952	52776500	53099700	53384848	53635284	51855692	54340084	54022284	54369512	54655232	53431528	54031472	53746700	53276868	51735164	52412544
Dimethylglycine	102.056	C4H9NO2	FFDGPVCHZBVARC-UHFFFAOYSA-N	57.7	102.03417:94102152 103.03752:4276532 104.04088:3093672	56.96566:12371 58.06593:18305 72.35117:7846 86.33776:11902 86.73315:8396 101.58907:8227	1448670080	778915648	1475536640	992750080	522093504	999376448	1193426688	1326304640	747836480	697591296	738838528	382585280	366920896	417578496	431352288	666287680	1190095360	784361280	601983936	456099744	524203744	574084800	589457472	483359104	703610176	601490752	571910720	686294528	787972096	548122432	1114107136	531114048	473536480	552874304	682058176	794933760	1155173504	929144448	468059808	577134848	501677280	717120320	573456960
Diphenyl ether	171.08	C12H10O	USIUVYZYUHIAEV-UHFFFAOYSA-N	60.7	171.09583:20547938 172.09918:1301348 173.10254:1514752	53.00311:2014 53.03931:2297 55.05514:46665 55.05775:3644 55.93536:15159 56.93569:4168 57.16297:1794 72.04116:3498 72.04511:54645 72.04907:3882 78.99751:2225 80.20164:1634 82.05859:1806 83.08604:3274 83.24621:2075 89.07126:2203 97.0084:11717 97.01344:1672 103.22295:1724 116.96638:2809 171.14917:2997	80492296	81153496	88355504	81145528	88822768	85884464	91746864	88141632	91557472	91099464	97723168	92148216	92569608	88718272	47106956	97516528	89244904	90858624	86518376	85998600	89534336	92810272	93228488	93102608	95220888	96675264	95446208	93587528	98365480	94847448	95511464	98268536	93313280	90589864	89312512	91375720	95572704	88732048	96668576	95050656	75698904	74173872	74374504
Docosahexaenoyl Ethanolamide	370.275	C24H37NO2	GEEHOLRSGZPBSM-KUBAVDMBSA-N	62.4	370.29532:31668886 371.29867:8280364 372.30203:982683	51.32197:13679 53.99448:14487 55.05515:54262 57.03436:138357 57.07086:21413 58.06604:31325 60.08164:349446 67.05498:62738 69.07063:86026 70.16156:16101 79.05487:61366 81.07082:43559 83.08616:34757 83.39727:16503 84.08131:27958 85.02902:3938562 93.07024:50618 95.08625:27778 97.06534:64897 107.08605:56843 109.10161:33838 121.10143:61041 135.11674:48153 135.49817:21458 144.10216:82070 191.179:25418 …	4944686	9610454	143209280	145186064	136839744	135108672	140469840	139810224	13411768	12002670	1186767	808960	444626	187763	413269	909599	1149791	2981235	180671440	205633008	179916976	167090528	174019616	179304384	166251168	149704272	159271648	157751120	151535968	155160432	154662080	165299568	137997712	155411840	153230832	144591968	131220704	128223192	127118552	139513056	134669328	129416192	132421064
Docosanamide	338.343	C22H45NO	ORAWFNKFUWGRJG-UHFFFAOYSA-N	59.4	338.34122:167714432 339.34457:39495612 340.34793:4291434	55.05509:2093745 57.07072:1664316 57.97127:118970 67.05503:660611 69.07061:2378639 71.08619:572766 79.05484:322270 81.07047:581918 83.08618:1288950 85.10164:198206 86.06073:320011 89.65022:152040 93.07026:583216 95.08579:544387 97.06482:235269 97.10146:719155 100.07585:292151 107.08582:289021 111.08072:160573 111.11713:180544 112.76717:130336 117.3494:121050 121.10124:262360 129.14891:153298 130.…	1423303680	1446146688	1177872640	1154984960	1266673280	1309323392	1320036992	1325617152	1368884608	1592494464	2176704000	1630135040	1790625920	1481620480	1616178688	1623730432	1497591424	1680468992	1810488832	2275591936	1254270720	1169613056	1153943296	1189823616	1636965504	1274924160	1548808576	1392037376	1400928768	1131294208	1389376384	753939264	1254039040	912156544	1108923008	1295046784	1513202048	1132104960	860431872	1310677248	847522432	617493888	804306560
Dodecanedioic acid	229.144	C12H22O4	TVIDDXQYHWJXFK-UHFFFAOYSA-N	67.2	229.15483:48958960 230.15818:5286772 231.16154:0	55.01865:59891 57.24115:34114 58.06601:426794 59.07393:66313 60.08154:152544 60.6764:30654 68.05016:152973 70.0659:2616306 83.5823:38102 96.08128:371694 98.06102:61935 114.05537:69667 114.09135:66044 129.14365:40537 142.08627:398214 152.14096:35630 158.73166:37113 229.15474:603132	251729712	265915296	237324752	233743760	186145840	175126448	339701664	386345440	252416400	245909008	246075664	201774192	216753248	210125904	210306240	225240544	224355760	217108096	228089680	225918064	217395344	246109776	204512704	226579456	258512768	225297760	256123584	221835872	213786896	249873264	235338304	259791888	93825600	53829808	67270584	204440592	218792416	294195616	170364432	86433184	166455808	187880560	185698384
Dodecanoylcarnitine	344.28	C19H37NO4	FUJLYHJROOYKRA-QGZVFWFLSA-N	95.9	344.27911:28096732 345.28246:6731183 346.28582:759951	50.40642:2689 50.95368:2348 55.05509:6331 57.03432:41929 57.07072:33943 58.06599:6980 60.08162:99503 60.08459:6102 67.05508:8531 71.08633:16647 81.07047:9185 84.08147:10983 85.02898:1124431 85.10161:4603 95.08588:9656 109.10143:3661 129.07825:7691 134.6736:3144 144.10167:21222 183.17509:7808 232.00842:2971 285.20663:23168 344.27945:130456	374769	385184	113490424	113731752	110898560	112907192	116645968	114374632	89241	271494	215217	51611	89154	144199	408003	93179	2140586	3724747	145746976	165938368	142036992	133967528	138721120	141013120	110816032	100777472	100788376	102974280	92764608	95225352	95739528	98646072	89718440	94543864	94378376	94342240	91156800	94662600	88331784	100724912	99424920	90482736	94902792
d-Tocotrienol	397.31	C27H40O2	ODADKLYLWWCHNB-QRCIITMISA-N	55.6	397.29544:323476 398.29879:399766 399.30215:252855	50.07369:2117 55.05515:21052 56.54908:2350 57.07064:21318 62.41697:2535 67.05501:30159 69.07062:41059 71.0863:26897 77.08929:2720 79.05489:17908 81.07051:54263 83.08598:17274 85.1017:8184 91.05495:18915 93.07037:35202 95.08604:59974 97.10158:12417 97.57529:2957 105.07024:34026 107.08588:28084 109.10139:40626 110.28007:2893 111.1172:5771 119.08572:31201 121.10132:17069 123.11697:18796 125.13186:30…	1953030	2255890	1957450	1108524	1398284	670944	601861	589997	674192	399137	1598495	574742	767060	934047	1151135	905875	1194253	674212	1798617	627257	394379	962883	1193299	631291	350829	1092814	394839	433982	205017	1339350	1149214	476268	775486	705772	620672	1117546	627221	439971	534681	537933	238667	468157	465013
ent-6,16-Kauradien-19-oic acid	299.202	C20H28O2	CZTZKVUEUYRGFD-UHFFFAOYSA-N	61.5	299.19644:1770166 300.19979:296072 301.20315:61590	51.70174:1186 53.00296:1526 55.05507:4369 56.05027:4236 57.03435:8214 57.07061:2495 58.0659:1390 67.05503:5511 68.05031:2799 69.07061:33210 70.02949:21066 70.06581:2667 71.08629:7395 72.04512:16496 73.06554:3018 80.05:2497 82.06554:2830 82.76537:1087 84.04496:8980 84.08142:21606 86.09704:11562 93.07072:1469 95.08598:3701 96.0812:2772 97.06549:1653 105.07024:2480 107.0498:2479 112.11237:10164 122.…	9768413	10182420	9635391	9859905	9543464	9739333	9722671	9602801	4615250	4056408	5478082	4663245	2257726	1964776	1788336	1539482	652608	991167	973363	445384	300963	276054	510877	185052	13424304	12036262	13329553	12595675	5988996	6123077	5858584	6260716	2805028	3088020	2952294	2833877	10827792	9945773	10499128	10372706	24988660	27163400	25901840
Erythrosine	836.662	C20H8I4O5	OALHHIHQOFIMEF-UHFFFAOYSA-N	62.1	836.60065:4427912 837.604:2304412 838.60736:690154	58.06634:3603 60.08165:2521 72.37342:2143 79.90521:2164 86.09689:19812 104.10753:14358 125.00014:5235 140.57181:2257 142.68105:2199 173.74828:2085 184.0733:1063802 184.40147:2293 224.96906:2409 247.36273:2163 369.10645:2910 524.37274:3326 613.2171:2812 631.59503:2626 643.09497:2717 659.52167:2649 678.47388:8488 692.7196:2475 718.50671:10053 766.63544:3215 777.48315:2587 800.58429:8685 818.58453:1…	47884552	43721588	39946772	40228696	40002416	39388256	41604072	43304648	27392580	25360752	19676806	28176432	15797094	6912421	12429588	11478203	4905564	5491004	4713043	7744080	2658229	2833737	2932451	908914	66865744	60824936	66487432	44786672	28934420	14330786	14368206	26680550	13826656	8227497	9324442	15087824	42729212	34913492	43027856	22956818	125734816	134174680	76371288
Estradiol	271.17	C18H24O2	VOXZDWNPVJITMN-ZBRFXRBCSA-N	79.7	271.18808:3016898 272.19143:495875 273.19479:232000	59.31351:1460 67.51783:1498 79.20691:1667 87.33332:2228 91.05457:2139 101.52581:1627 105.65721:1834 116.93314:1783 271.18805:38164	21509336	23860098	24873600	24368028	24693316	23854004	24999488	23210962	26300440	26535634	24226464	25323514	23771384	24807426	24440328	24439218	24183502	24156156	23833548	24799862	24775522	24999172	24233094	24180462	23226658	23269354	22341186	23622990	23638160	23559198	23992214	24085996	23067506	23986756	23496652	23948306	22726648	22542256	23045780	23442172	22880388	22713250	22161006
Ethoxyquin	218.154	C14H19NO	DECIPOUIJURFOJ-UHFFFAOYSA-N	61.7	218.13846:127402704 219.14181:46496068 220.14517:6101596	55.81139:32855 57.03428:483629 58.0659:107693 59.07345:39055 60.0815:190201 65.32524:32147 66.72906:31451 70.06575:36523 71.27311:41365 84.08124:148340 85.02888:3720021 98.31854:36411 108.65511:35264 109.07649:35086 119.36024:35633 218.13882:162297	810293440	804901568	707724928	704498176	653428416	642914432	655474176	645304320	789349632	732551936	760488384	743743424	741862720	716812160	736813888	714942976	692000768	709871104	686205952	692809152	721021248	689689024	693089536	716408832	720345472	713366976	712375808	700591104	697245952	692668224	701569344	689595584	699426624	700672896	710169216	674086720	731159168	717812160	708970432	708376064	617404416	532159232	634184192
Ethyl (??)-2-ethyl-3-phenylpropanoate	207.138	C13H18O2	QDCUBAFTOOPBFR-UHFFFAOYSA-N	63.1	207.1414:1769810 208.14475:478097 209.14811:236557	50.02071:924 52.18779:829 53.03936:1518 55.05512:3239 56.05027:2406 56.9655:1700 57.93562:2594 62.28601:921 63.70697:950 64.35622:883 64.48811:863 65.03918:1918 67.05499:4906 68.05025:1275 69.07043:1027 79.05469:2848 81.04507:1671 81.07064:1209 83.06081:7986 83.27484:1108 91.05461:2327 93.04515:6192 95.06085:2437 100.70947:1017 103.05438:3507 110.07152:14415 116.97239:1258 120.0807:1822	1545772	1790374	10180550	14916297	14419425	14495622	15643834	11388552	2462206	3149074	7032026	5568902	1660309	3701535	2637483	1950885	2120406	1105553	3117402	3311580	2259090	1453215	3232175	804058	16818084	6543837	4730862	17555592	5763446	5049150	3887537	6478718	2426587	4204091	4796108	4449340	13834465	14819872	28214142	23147394	8243918	9520510	3341948
Ethyl (2E,4E,7Z)-Decatrienoate	195.138	C12H18O2	KRCQDQXKPOKJOE-APXPRGKNSA-N	76.9	195.13808:19205220 196.14143:2363080 197.14479:491041	51.02384:9510 53.03942:52493 53.97715:4644 54.68349:4843 55.01877:11513 55.05502:72077 57.03427:11581 60.05832:4123 63.49456:4358 65.03948:24481 67.05497:109887 69.07051:11947 69.57144:4400 71.0131:7614 71.94106:8046 73.05721:4784 73.75517:4089 76.16801:4720 77.03931:6748 78.8062:3964 79.05488:106799 81.03408:13535 81.07054:75821 83.04966:8280 91.0547:117918 93.07037:31677 95.04957:46595 95.08584…	162602944	166622560	163799568	163048560	161208368	160190752	111635680	162268800	63523812	52869072	74926040	57860256	41640420	39160616	35987000	35229740	37477152	32976764	32673538	30532792	23604450	21043616	23598490	21883606	177954240	153733888	169955728	166251744	92797104	95590584	88689848	91814424	62220600	67200944	62460436	65031756	159924160	132554184	165439392	111744992	293478944	296735456	308754656
Ethyl (4Z)-4,7-octadienoate	169.122	C10H16O2	LNOWXPKCCJROHI-VOTSOKGWSA-N	80.2	169.12234:3356204 170.12569:1330465 171.12905:3628510	53.00306:1889 53.03949:16140 55.01866:2839 55.05511:5985 57.04572:1733 57.16285:1404 65.03932:4279 66.04731:3371 67.05502:11311 69.22635:1393 70.06574:1637 72.93792:2830 78.47336:1731 79.05499:7283 81.03391:2774 81.07072:7986	22472966	21907866	20326038	18128948	19095862	18674894	18693434	19679262	21303108	18310574	21141612	18528190	11603056	11080829	11513415	10563894	5655299	6744052	5995569	5856254	2629719	1643661	2096569	3312112	25826842	24552340	24105574	23354586	18072492	19033592	19608014	19407700	13818940	14654859	13660985	13001931	9920735	4646072	8905345	9930407	38947884	37151252	38356576
Ethyl (E)-3-hexenoate	143.107	C8H14O2	VTSFIPHRNAESED-WAYWQWQTSA-N	76.8	143.1067:1695542 144.11005:437539 145.11341:61421	51.02374:1366 53.00307:3174 53.03949:2313 55.0187:5021 55.05507:26995 56.96561:6265 60.95844:2033 60.98731:1978 69.03425:1911 71.01373:1865 76.51606:1254 78.99757:6338 79.05479:1961 85.70715:1409 97.008:20887 97.02956:1243 120.02372:1810	12789034	12746809	12205918	11616150	11758392	11810944	11027444	11312961	4418508	2283552	2065600	2480223	2030551	2845209	993637	3086973	1284184	2766935	2979627	1895584	1165623	1142236	1674036	1479247	13309900	5652688	10901030	9984835	5953365	2764989	6198182	6251065	2404935	4103377	4018454	2069879	25006232	10996093	22761118	22315840	29389004	34488040	31969338
exo-2-Methyl-3-methylenebicyclo[2.2.1]heptan-2-ol	137.097	C9H14O	RZEAOYIZHBELOJ-UHFFFAOYSA-N	69.5	137.10735:1541509 138.1107:435387 139.11406:136562	51.05771:1247 53.03941:1662 53.9982:1848 55.02994:30100 55.0551:2413 55.75124:1267 55.98296:1402 59.45378:1466 65.01428:5111 65.03931:2804 66.61957:1324 67.02987:8027 80.05009:2492 80.33134:1260 82.04057:5267 92.02485:6410 94.04053:4044 110.03532:8366 111.12438:1824 119.03526:6897 129.93935:1403 137.04608:13127 137.1073:2970	29269748	9495079	10210889	9878991	19922882	21760186	21519410	7927716	651292	837518	808067	1390288	845221	1123944	1612909	1206852	1185460	1453802	1608047	720435	1538701	844504	1655526	668102	1591688	1438642	728980	747892	904520	1578980	872698	1705042	987755	373220	1683726	619328	880405	542971	493083	759226	46688196	47401768	42187380
Flavones	223.075	C15H10O2	VHBFFQKBGNRLFZ-UHFFFAOYSA-N	60.9	223.06372:2024915 224.06707:528006 225.07043:277995	51.7741:1232 52.2922:1229 55.94613:2460 60.23019:1296 60.68981:1186 61.01122:3643 62.44379:1339 62.99055:2390 65.03945:1831 73.04751:5744 79.0215:1810 79.05473:2629 79.47296:1653 81.07025:1710 91.058:17492 93.03721:3543 95.0493:1386 111.55824:1253 151.02454:1846 153.00334:2170 155.01883:2547 169.03476:13562 171.0136:9726 196.97539:5960 198.99147:2393 200.43936:1437 209.01076:6535 214.98572:9390 2…	5832451	6888158	5409191	6960988	7251439	9349189	8224034	10729700	5621152	4769662	5206108	4510809	5303960	4495732	5779452	4748759	4840464	5102406	4578623	4403242	5123783	5300130	5496624	5057377	4299393	4726440	4263504	4690460	4469976	4442607	4233432	4449186	4576302	4287380	4219052	4567710	4844042	5021722	3885950	4065698	4192174	3961414	3920837
Furanoeremophilane	217.16	C15H22O	LCYZOSVRKHROOX-UHFFFAOYSA-N	61.6	217.15471:147291152 218.15806:22290008 219.16142:2735829	50.28543:36928 53.03948:42602 55.05506:2539691 56.05035:73254 57.05811:404862 66.95813:40471 70.06577:89482 72.08145:3092020 76.09316:34054 84.08136:76748 85.63711:35900 91.21859:36713 95.02435:35359 96.1544:33858 143.24608:44999 217.15778:39284	942957248	964076672	863515840	865341376	851545984	842620672	845136576	854220480	443213440	402902528	447812672	407887712	425696576	448605760	397778912	443587808	404524768	435194112	399389344	423553376	420681152	396297664	410324384	385365344	1002754944	983959232	1009784640	970739968	1032970368	981008320	1012802688	1009110720	1019203968	1047442176	1044743360	1018938048	1039824000	1019922496	1001401920	1018690624	1061194880	1103832448	1095457792
Furoeremophilone 1	233.154	C15H20O2	MHEQQQWHNMVBFL-UHFFFAOYSA-N	57.4	233.17531:55169284 234.17866:2074735 235.18202:340069	53.03959:2353 55.05509:18180 55.09044:2063 56.05031:17662 57.07068:10660 59.05003:2418 62.09265:2357 66.95017:2119 67.05495:9708 68.05019:9084 69.0704:3813 70.06589:3422 79.05502:6108 81.04525:3031 81.07048:8080 82.05319:7057 82.06567:2737 83.06106:34226 85.97193:2500 91.05482:2629 91.81952:2529 93.04518:23109 93.07047:4926 95.06085:12275 107.44334:2713 110.07161:102369 119.08581:4256 156.07726:3…	7836500	9687833	300668672	299523488	326658016	329858112	363252288	357585536	9685680	7448706	10359510	9397997	6621080	6338188	1701429	2734436	80590624	99164728	95098832	82675400	30174082	34014612	39799924	26555892	541344896	487931872	527973664	546945472	250471680	279385408	234281168	245075440	133775768	145531680	149766064	137563344	420669728	371359584	407493184	388464544	705257792	752587648	753041600
Gabapentin	172.133	C9H17NO2	UGJMXCAKCUNAIE-UHFFFAOYSA-N	47.7	172.16962:2472712 173.17297:435094 174.17633:379345	53.00311:1956 53.97924:1836 55.05513:6461 55.93531:3982 56.0584:4070 56.96581:2030 57.0707:2351 71.5716:1922 71.93005:60300 72.0451:6108 72.93783:57239 73.04845:4096 77.82639:2104 89.94036:8101 90.94821:14268 98.0561:2181 107.9508:4742 108.95852:2697 113.96371:3327 125.96116:7510 148.97679:8481 172.16994:4023	18121498	17225890	16112097	15046382	17634352	22073882	17700276	21367054	13041348	15214561	14730679	13257498	12245865	14887063	13764181	18965698	13500172	10288197	14194223	12551153	13393015	14416183	18544726	15596565	13058576	11199015	10250643	13518833	8985710	9929282	13763539	13472921	10344783	12580847	10032016	11282785	12327463	18485570	14775632	12643943	12156752	9967749	14352433
Galangin	271.06	C15H10O5	VCCRNZQBSJXYJD-UHFFFAOYSA-N	76.8	271.07767:67281792 272.08102:8497039 273.08438:267292	56.28059:28870 60.04866:30395 60.27106:28686 62.98251:621798 68.99653:30339 71.98257:34975 77.96933:59418 80.99474:34307 104.03448:53095 116.00854:322636 198.06189:118059 200.03992:45349 253.06616:155028 254.05086:66579 271.0773:470108	302981248	290031424	306996608	303757056	297426560	295681728	306668832	300422880	302194720	285520416	312663840	315370656	305954976	291953760	327273760	305906592	291129632	305442880	298283200	308618176	306804288	319155072	318633120	327592416	307576192	301332672	298553632	302196800	298680032	304115456	305469248	293163776	282233696	285177984	284311040	294029536	294661440	291402912	282187200	292952992	298967200	292610752	296506048
Gallaldehyde	153.019	C7H6O4	RGZHEOWNTDJLAQ-UHFFFAOYSA-N	61.1	153.04068:28426600 154.04403:3369299 155.04739:838775	52.88982:13002 54.16042:15071 55.02995:577827 67.02971:21396 67.31953:14977 78.53739:18663 81.00896:214878 82.0406:64147 94.18362:22204 104.10619:18647 106.36053:18604 110.03518:192374 111.24465:17805 128.04494:24388 153.04091:70566	198743296	195894192	190762288	179659136	211214128	183365616	219436320	217337040	167062960	180853280	155060064	170407024	159420736	172264832	144755696	158066352	152700368	148546576	146522336	149298192	146902272	149581696	153293152	152346192	197544912	216191792	200611792	208731200	211071216	201916192	191952960	197579712	191159216	206124416	188151264	221497008	195906192	182604912	200176672	211246848	181488224	197619440	176060880
gamma-Glutamyltryptophan	334.14	C16H19N3O5	CATMPQFFVNKDEY-AAEUAGOBSA-N	60.5	334.13995:1180298 335.1433:210023 336.14666:27502	56.05037:3472 62.24669:813 70.06588:3902 82.71519:892 84.04501:32161 86.09718:1276 88.77277:836 90.30133:995 102.05522:3297 115.05489:1222 117.05748:1169 118.06538:8567 125.07113:3162 130.06529:19838 132.08096:11848 139.05008:1139 141.85721:901 142.06534:2927 144.08099:7972 146.06009:35306 158.06038:1157 159.0919:9920 160.076:1340 169.07607:1848 170.05978:8439 171.04141:1043 187.08519:1544 187.50…	1908536	765450	1806395	1845569	12635782	12393563	12609955	9938118	305759	161151	277645	334156	869036	470728	168907	780100	640914	918756	685590	1465778	515022	1244610	710728	514880	1338382	4516892	6071980	1262841	1323179	3089432	2693031	3369104	3197978	1389592	2477535	1323534	1361330	1909257	1636546	1699329	17718720	8851077	24602660
gamma-Pinacene	271.243	C20H32	UJUWZMUCEGGBOH-CXDHOTJMSA-N	62.6	271.22681:3215178 272.23016:611872 273.23352:0	55.05507:15241 57.07066:6107 57.31094:2235 61.96646:2248 67.055:16797 69.07066:14703 71.08622:17522 72.03895:2307 75.03099:2336 79.055:8110 81.07055:13721 89.94704:2350 91.05473:5355 93.07021:5723 95.08592:9121 97.45589:2391 99.08067:5802 105.07047:3071 109.10115:3431 271.22562:4829	18471016	18224286	17439570	16888306	17112782	16401764	16619236	16256753	8774463	9276402	8984895	9398790	8936626	8257491	8751504	8444239	8226422	8571853	9063839	8789450	9040370	8853093	8436059	8413779	11737431	10910965	11401075	11168667	12013578	12457903	11367074	11355266	12617306	12404898	12043170	13283497	14553901	14064880	14032295	13881769	28203690	26279942	25183730
gamma-Pinene	137.133	C10H16	XJBOZKOSICCONT-NPPUSCPJSA-N	67.3	137.13246:1149236 138.13581:232982 139.13917:316194	53.99815:1809 54.46337:1235 55.02993:33191 56.21946:1299 59.39519:1562 60.38226:1328 65.01419:5358 65.03916:2128 66.04311:1493 67.02987:6947 82.04048:6497 89.42995:1326 90.53553:1511 92.02467:6272 94.0405:5593 95.22018:1325 98.89378:1492 110.03513:8340 119.03497:6278 137.04584:17242	9335604	9614859	8174761	8004413	7922434	8202710	8213910	8311102	648075	438404	1510668	276206	428820	425346	264892	273869	487738	379106	254545	196463	321640	292874	249583	347776	3148449	2628406	3768812	3243234	849448	1942510	936400	1289158	922752	710128	805411	1659887	7833648	5427039	5902384	6276707	20177308	21241790	20247882
Geijerone	179.143	C12H18O	TYUCDLXRFGFSBR-UHFFFAOYSA-N	76.4	179.14293:6731610 180.14628:995694 181.14964:545213	51.02371:9290 52.76881:3867 53.00308:5172 53.03943:40362 55.01868:13457 55.05509:44736 55.93521:5064 65.03941:23652 67.05499:73443 68.02262:3760 77.03931:7371 79.05484:45052 81.03404:8744 81.07027:21061 83.04972:9082 84.38393:4214 91.05483:26965 93.07052:7950 95.04975:20065 95.08622:8680 105.04504:8196 105.07007:7755	35652364	33936996	31814654	32348808	30393612	30396722	30978620	32295462	13724994	11164987	15714901	12190379	9652579	9628095	8628987	9195156	11840575	10184592	10808477	9007535	7994512	7377394	7121840	7505928	32998002	27806374	33371900	30695258	18047176	18562890	15160812	17061118	15018070	14853574	14343680	17473788	36014908	25431268	37077292	31920412	56691584	59340540	61041488
Geranyl 2-ethylbutyrate	253.216	C16H28O2	PFVYLGTZGQUUOT-KAMYIIQDSA-N	73	253.2162:2454601 254.21955:466061 255.22291:160616	53.00305:1674 53.03945:3845 55.05506:23633 57.07077:6592 63.12654:1409 65.03948:1742 66.83698:1642 67.05502:26535 69.07052:15252 73.30456:1749 79.05482:7613 81.07047:15480 83.08604:2123 85.04636:1884 91.05476:10616 93.07037:7737 95.04969:2128 95.086:14066 97.06536:2630 105.07016:7711 107.08554:2970 109.10159:3673 119.08557:6260 223.58876:1892	17251182	16838720	13893035	14535302	14259823	14119918	12883951	13835021	15349173	18565240	16046383	16704970	14532747	15099985	18270626	14633588	15451224	15873893	14957384	14897801	13953752	14973764	15537656	17570354	13975154	15013675	13660104	15240230	15368147	15940948	15433346	14765434	14846021	14179036	13688375	15622038	12792008	14998477	15276112	13249824	11340322	11385529	9566317
Geranyl 2-methylbutyrate	239.201	C15H26O2	PEQMAZJTEUEQJP-JLHYYAGUSA-N	68.4	239.23679:2121793 240.24014:454715 241.2435:37913	53.00306:1890 55.05506:12072 57.07069:33980 65.03937:1603 67.05499:15394 69.07047:2475 71.08619:4898 75.30499:1437 79.05507:1651 81.07037:6229 83.08609:2938 91.76128:1607 95.08588:4976	15830113	15889298	10886010	10853129	12890830	13023949	13155612	13605897	16630443	11244003	11584061	11206872	12573062	12421495	11549732	10610604	12905729	10444725	11220039	12899275	12009895	6966836	13713025	9992133	12072565	7421494	10029569	8238749	12333442	11407077	11069404	9041611	5608443	10646998	11861589	15223829	10832990	11199213	9426557	10096668	6446673	8916915	13167779
Geranyl tiglate	237.185	C15H24O2	OGHBUHJLMHQMHS-KRDNBFTESA-N	69.6	237.22099:10347251 238.22434:2249268 239.2277:133132	53.00312:3372 53.03941:6994 55.01878:3013 55.0551:85852 55.86277:1425 57.07067:10769 58.01806:1454 59.30742:1379 67.05499:32148 69.07061:31234 79.05496:23027 81.07054:26763 83.04976:2366 83.08611:10654 91.05458:9756 93.07042:13479 95.04942:3417 95.08588:12120 95.46051:1633 97.03373:1689 97.06524:2761 97.10134:3570 105.0698:1924 107.08591:5784 109.10115:2982 121.10159:4209 123.11659:2502 135.11641…	84381152	83958960	78655632	80130528	78994952	76605344	80037376	80003640	76612680	87759552	78228560	78649704	76543728	73085416	89061456	77829840	79791336	80084776	78972784	79969792	73939448	81556032	81035312	91264952	77172288	77502032	74795904	79956368	85985944	88687816	87200704	83351152	82112112	83614272	79989440	93034872	72821464	84646192	83396120	74487952	63570644	58534132	56552392
geranylgeranyl-chlorophyll a	887.496	C55H66MgN4O5	WKAOEMMWXHTTNH-QUTDONQVSA-L	48.3	887.56702:3294460 888.57037:2216163 889.57373:598807	67.80721:2109 75.41795:2009 77.36863:2220 79.00701:2383 86.33311:2325 153.04765:2335 153.36989:2505 161.07159:2298 184.07242:15618 273.00839:2371 320.09174:3169 418.84644:3319 515.24365:33305 531.23224:3096 533.25311:6677 547.26953:9345 548.23328:3188 549.24371:6258 575.26508:110031 592.26892:8136 593.27655:14806 608.2605:5027 609.26697:16931 736.9809:4644 827.53986:8007 869.55774:13202 887.5661:…	18011670	17925400	1166664	2786169	1601.91	20129	1601.91	29513	30285908	8078612	10594604	10017121	26711354	13867003	16121897	17435972	1764296	1740996	2087904	2666278	5163992	2986872	3962100	3274066	1892204	5575642	2484284	1225366	2748144	1175922	543161	25588	1601.91	1601.91	17152	1601.91	1601.91	56593	18295	20216	17002	24360	1601.91
Ginsenoyne B	295.146	C17H23ClO2	MORPELUWUARUFU-UHFFFAOYSA-N	61.3	295.1485:299115 296.15185:4647905 297.15521:3387226	53.03948:141011 55.01867:110464 55.05514:389672 56.94629:42611 57.03434:75305 57.07068:103128 64.62827:46017 65.87157:42689 67.05493:631714 69.07058:214269 70.9672:48584 71.08627:187756 79.05489:645351 81.03406:186751 81.07049:458989 81.5389:41257 83.04963:136067 83.08584:66115 91.05473:359190 93.07037:405690 95.04976:134004 95.08605:275170 97.06535:116426 98.23698:46858 99.08077:49017 101.85388:…	654740	777582	555779	288204	1189786	825088	977651	523526	825747	1203997	987897	747220	836132	731595	661640	385555	1124388	779358	813160	385667	903347	1491512	588539	921306	909225	528129	753338	611507	771166	755258	752600	505053	716588	850925	446500	796869	789197	1194929	735746	1031498	588919	501646	916258
Ginsenoyne D	263.201	C17H26O2	WDZQEROINMBCOK-UHFFFAOYSA-N	64.4	263.20068:3956745 264.20403:658344 265.20739:199160	51.02394:2601 53.03947:14212 55.01865:2576 55.05509:22473 56.96575:1702 67.05503:24387 69.07062:7254 71.04994:5649 79.05487:50276 81.0706:15262 88.10085:2145 91.05474:73223 92.06251:2457 93.07032:34322 95.04962:14980 95.08594:6996 95.10139:2109 103.05433:3590 105.04511:3334 105.07025:50463 107.08582:5919 109.06522:3040 117.07005:8318 119.08592:21218 128.0619:4770 129.06992:3556 131.08563:6241 133…	25869786	25914154	26145790	26037310	25307424	25686266	25821594	26207640	22158550	18680784	24117046	21067450	13304094	12235551	12072574	11602365	6987941	7910077	6963636	7515824	4370288	4053598	5034130	4724654	41325300	35319420	38323188	37276736	22151322	24208798	22890584	24215066	14095313	14789760	13944364	12858982	23251602	19374016	21004094	21080188	47092896	45566768	45166116
Ginsenoyne J	245.191	C17H26O	AZYMFOSYSFSUMW-QLJIQFCGSA-N	51.3	245.2261:3821886 246.22945:996836 247.23281:216444	50.12145:2760 53.03936:6417 55.05501:21985 57.07059:4467 67.05486:47771 67.74863:3242 69.07043:7097 77.27508:3020 79.05482:46903 81.0705:22657 89.24529:3293 91.04888:4415 91.0546:73689 91.22584:3201 93.07027:27177 93.78908:3122 95.04938:7405 95.08604:18872 100.08377:3247 105.07023:40284 106.4451:3652 107.08551:9517 109.10139:4960 114.68551:3612 117.06998:6323 119.08545:19890 121.10121:7205 131.08…	25219650	24055306	16131781	16868054	17224564	17510444	18781296	10889586	20277402	16269916	16134926	16605234	16677403	8311354	15393719	15564250	15840477	14880123	16149441	16408448	15952611	7563356	16105499	16843360	14634065	13988103	15512040	14554322	17575104	18365766	16753008	16200228	16541296	16644290	16485329	18994532	15984426	16467836	7955192	14389444	15753825	13788599	14530929
Glandulone C	247.134	C15H20O3	UZLYFZDXWGWUGA-BJMVGYQFSA-N	62.6	247.12907:31642360 248.13242:79691528 249.13578:8343808	55.05507:78279 56.05037:3619 56.28876:3111 57.05808:8624 69.07066:6199 70.06593:6026 71.88187:3792 72.08147:128123 74.02441:8287 76.79337:3327 84.04487:38186 85.73388:3549 86.09678:24515 109.56386:3301 112.40914:3632 113.00676:3587 116.69314:4020 146.79773:3550 201.47153:4247 228.80499:3750 229.03123:3979 247.04176:8041	151964768	150363360	155477264	198740960	148506048	160761232	149015856	163995520	156330896	143943648	154089392	152047424	148555792	148077664	149448960	148901952	146235632	147822048	144220720	146151952	145299792	149156672	143118800	149318944	160983568	160220464	165738112	158129680	158207680	159910032	154965712	164573504	166203360	208098848	166775376	159558368	150961200	147273472	147949328	144410784	137177840	146849488	147464672
Glutaminylisoleucine	260.16	C11H21N3O4	XITLYYAIPBBHPX-ZKWXMUAHSA-N	69	260.16031:6707764 261.16366:1926957 262.16702:600418	51.31185:3596 53.02539:3692 55.92705:3612 56.05026:73657 58.93774:5132 60.04512:23585 63.42389:3645 69.07059:15726 70.06577:4542 83.06093:133186 84.04491:262306 84.08133:11836 84.09988:4624 86.09691:133124 127.79214:4729 129.06593:6844 132.10191:17321 132.15627:4581 136.10188:4376 197.12871:10314 242.15021:27636 243.13324:10098	46180252	25267382	28077100	28281374	42518484	28025230	40247720	33114428	17208468	15657780	18988900	16525247	12806731	24431488	25985664	29288442	26270710	13679642	6292682	27340142	17192608	7977689	19892804	22747816	17031330	13173220	32130124	20768302	14192291	36396464	20210108	15668730	40306316	19394916	19685794	19427204	26286858	18088258	22569514	16497060	41103560	46926600	14303400
Glutamylphenylalanine	295.129	C14H18N2O5	XMBSYZWANAQXEV-QWRGUYRKSA-N	65.1	295.12857:2528916 296.13192:405442 297.13528:49190	53.01042:1323 56.05025:22030 60.25607:1343 61.36101:1550 84.04495:105926 85.02894:5270 90.39453:1606 91.05473:4109 91.14991:1554 93.07014:2721 97.20846:1892 102.05566:4153 103.05486:12059 103.06092:2665 107.04913:2393 116.59947:1653 120.08086:141825 141.45427:1712 166.08614:16962 231.11198:7789 277.11667:8640	2560594	2895701	27570466	13378659	8420978	24338660	21698762	7378447	1482736	5946476	6557670	9210586	12425056	3145322	10270631	3963198	7186380	11915719	6316728	7016630	6681343	3747103	7133370	6905064	1798375	14236207	5819602	19005560	3003644	3600772	3147645	5071548	4194540	7695788	7243466	23364106	4352144	4160626	2232765	4228481	11443031	35791980	12111902
Glycerol 2-hexadecanoate	331.284	C19H38O4	BBNYCLAREVXOSG-UHFFFAOYSA-N	89.8	331.28391:34244272 332.28726:6948600 333.29062:920560	53.00316:3700 55.05505:26276 56.27697:2390 57.03431:14074 57.07073:177514 60.04552:2250 60.43431:2465 60.76297:2514 65.54189:2719 67.05505:43294 69.07069:22131 71.08253:5547 71.08626:82637 73.14337:2428 75.04462:2571 79.05462:3647 81.07059:36967 83.0861:15604 85.10169:21240 89.06058:2762 95.08611:46294 97.10176:6331 109.10134:13854 148.93144:3177 190.31375:4070 211.77599:3489 239.23746:4502 257.2…	231165184	226651664	203296272	204236880	208122688	211757744	215908016	212881776	193682688	151757136	189637008	160283936	223654240	197490176	172304768	203940784	190917600	202953264	218282208	217876096	212530064	206276576	214176576	162982320	120183224	111585376	125448032	113281392	193983040	204223344	177432608	185672624	206782208	210361376	206370256	231020016	178113088	178416560	162517520	171401792	197037456	153512272	161122448
Glycocholic acid	464.302	C26H43NO6	RFDAIACWWDREDC-UHFFFAOYSA-N	70.7	464.31357:45641972 465.31692:12440725 466.32028:2072136	55.055:71223 56.0503:39178 57.07078:60178 58.06579:58979 60.79629:27005 67.055:70373 68.11732:26384 69.07047:58988 70.06579:54921 70.37795:24494 73.89809:23710 81.07063:167484 82.06581:41993 83.08612:102298 84.08141:149778 93.07007:37700 94.60732:25800 95.08588:98048 97.10121:50729 98.98447:87216 103.76528:28995 109.1016:50815 125.8979:28191 155.00992:55601 292.29987:451752 310.30917:251834 357.6…	272269152	276947296	320690464	308498368	310588704	312090016	307912704	312897120	263885648	246989968	287188704	285626944	288678656	262700784	289329056	278303936	251499024	263466448	261208144	261893936	273512064	282144640	287935264	273664928	352640704	322082208	335384640	331887744	318461440	349389184	322982016	319063232	302372576	303076512	292686176	298877248	329130816	335177888	302501408	300626240	315042528	285578688	285420128
Glycyl-L-leucine	189.123	C8H16N2O3	DKEXFJVMVGETOO-LURJTMIESA-N	70.7	189.1235:13719034 190.12685:1354293 191.13021:119103	57.57407:7506 59.05256:6981 59.05568:5824 86.09216:10071 86.09703:118415 91.05506:7667 97.88425:6917 115.05405:10226 132.10188:16222	16505092	17482090	195247552	199352240	191115552	195696720	198285408	183654640	6989120	6796212	31809344	6837434	101831384	67867888	98810632	49170884	56238772	73781744	92631312	94324488	87494592	42875424	54913328	85117304	96620816	142186800	69767768	55187488	156565776	25445816	80089336	132686312	136689296	149154224	83492088	84653632	128754848	67429096	116068352	74440760	226892000	346798016	333086240
Glycyl-Phenylalanine	223.108	C11H14N2O3	JBCLFWXMTIKCCB-UHFFFAOYSA-N	65.4	223.10779:2585157 224.11114:311989 225.1145:37700	51.79629:1160 53.03936:2118 69.12393:1095 71.98883:1261 72.63928:1415 79.0547:6326 83.51147:1331 91.05455:6513 93.07038:9554 95.0494:3240 98.80262:1412 100.91685:1417 103.05466:53992 118.06586:1410 120.08097:105826 131.58173:1340 132.13437:1365 162.35912:1640 166.0864:4500 177.10411:1373 215.94643:1313	11773895	3217658	16564101	4060802	7643266	27605492	16827176	7596016	1918672	2526616	4081274	2865886	1763147	6137553	5148080	5362406	2596452	6219791	3578545	4214270	5687632	1952725	2724608	4350944	6671730	6990604	15750714	5193320	12019535	10430808	10054651	6282243	30637668	8733382	12459149	13451911	4292128	4625030	9825873	21092028	17782000	13759882	35459704
Glycyrrhetic acid	469.332	C30H46O4	MPDGHEJMBKOTSU-YKLVYJNSSA-N	58	469.36044:1522378 470.36379:204628 471.36715:0	67.05527:1492 71.08598:7738 73.02906:10827 73.06547:3680 80.05501:2961 85.1016:4864 87.04437:3935 89.06017:45662 91.9041:1702 131.79308:1778 133.08578:14471 135.83934:1636 177.11189:3436 278.56372:1639 321.32703:2061 445.95032:1767 460.8475:4011 469.35831:2201	10399208	6586266	13921694	13498278	16525748	16462168	16528894	17380378	13366667	13013543	12168386	6289851	13347329	14571627	15139690	14714240	15108044	14980048	15497179	14219295	16471092	16126398	14810538	16271577	6896702	12000900	2852595	6495338	16100062	12271809	10731134	15357464	15998720	13994061	14665347	19013064	16153140	16176287	15146946	16438042	6298632	4807564	4827290
Graveoline	280.097	C17H13NO3	COBBNRKBTCBWQP-UHFFFAOYSA-N	60.4	280.09222:37710900 281.09557:4274554 282.09893:0	53.19833:22220 60.08163:132637 71.07368:122914 79.375:27009 86.09695:257469 92.63694:28318 97.81706:27228 104.10744:457167 221.01852:290786 280.09216:155694	142067952	138601376	138983984	138133056	134517920	134062320	131172856	137418400	121730888	121798096	134149984	122870040	120559296	117536032	119546544	116389648	111957320	117903168	113156904	114961752	111861056	110972600	114622992	112150144	140615072	129989544	130132408	131349608	117921712	128329688	129652352	124415832	115638352	119506176	123423664	115265128	120618928	116695760	118066936	119298016	190313824	190458576	181329552
Guaicyl phenylacetate	243.102	C15H14O3	KNVYLIIBQXVDKC-UHFFFAOYSA-N	59	243.08771:2441400 244.09106:391002 245.09442:100805	53.03945:4186 59.73443:852 67.05506:1744 67.05855:1005 91.05467:11550 95.04952:4455 99.82764:1072 103.05466:51426 103.67764:971 104.04989:4032 105.04539:2410 105.07022:1111 116.0497:11927 117.0575:1445 118.06535:21985 118.96268:945 128.04953:4608 129.04503:1196 130.06526:25810 134.05998:3976 141.68501:1102 143.06017:5393 145.07599:33882 146.06049:1625 153.04497:1993 157.06363:11823 157.07564:2419…	13406818	13401014	13147806	13059291	12671808	12993260	12913723	12924131	14953720	11872128	11336274	9705431	9981763	9880394	9748305	9540510	9656110	12117781	8322486	6636708	6373139	6384927	5278431	4945032	7434084	7012736	8275502	12170617	7576160	6200656	5968104	5638172	5160564	4730106	4398655	4854092	7357328	11565818	7469614	6056158	11987609	10608377	11376488
Heliannuol A	249.15	C15H22O3	FWVBSUZWRAYTJB-UHFFFAOYSA-N	68.6	249.15576:38225816 250.15911:4017942 251.16247:908891	54.48957:55840 69.99994:58891 110.07159:82547 112.03702:175145 139.09026:75926 174.27254:76807 178.05795:135290 249.09535:451270	150387360	155727424	167345264	150514464	141906528	146173312	150195968	140959968	167715648	166876160	154450736	166864416	154947568	163340032	156347488	150698208	149576592	146466240	142083424	136337712	145001760	148657584	145905072	148120704	131789144	135441216	133102728	118678760	124979992	126159032	133659696	137269888	125806768	137635376	133813464	142752496	118827160	145875936	137254544	130812344	179003360	159576848	173360032
Heptanoylcarnitine	272.187	C14H27NO4	VDPCTFWULDLKHT-UHFFFAOYSA-N	64.6	272.18549:25949714 273.18884:4160082 274.1922:314691	55.05512:117539 57.03431:82239 58.06595:14888 59.8508:14024 60.08153:80691 65.53663:14051 66.0797:13037 70.46866:13008 83.08614:176177 84.08121:16809 84.69266:16186 85.02896:1669270 93.07046:16656 111.08064:23416 124.78402:16594 141.75096:15494 213.11154:26605 225.67674:15654 272.18594:161476	25196254	28160160	199686128	198513936	198789104	196895056	198589872	197795936	24083518	190764624	222537872	200839936	205701376	194843104	142788640	139434480	143329936	198518224	190071424	193354400	205558224	142220432	206229488	195502432	154983360	205456496	203892608	150020640	196317680	135089920	150688544	200694560	137033648	189415792	193308816	187289728	205585456	194029296	191496048	199160448	141922368	194319488	143849040
Hexanoylglycine	174.113	C8H15NO3	UPCKIPHSXMXJOX-UHFFFAOYSA-N	45.5	174.14893:2429431 175.15228:355602 176.15564:0	50.67482:1314 52.13627:1762 52.79327:1428 53.00306:3080 55.05511:10144 65.03943:2161 66.20845:1460 69.07057:9826 70.98987:1547 77.19883:1623 91.05459:6513 97.0078:3247 106.06565:1860 117.05755:4348 120.90716:1619 128.14326:12369 130.06502:6095 144.08081:6007 154.60872:1921 174.12701:2990	1110906	14522988	13792608	14770177	13944481	12782890	13011819	12893110	374377	329738	537139	800670	599912	1250866	572385	673145	801713	1008407	869226	1231310	669515	954909	684643	850677	7291478	5539800	6314384	4646614	5367123	4495788	4381655	4003189	2286049	2126566	3054294	3468457	13923490	10724489	11664014	13137203	33147546	35812940	34044380
Hex-cis-3-enyl propionate	155.108	C9H16O2	LGTLDEUQCOJGFP-WAYWQWQTSA-N	69.3	155.10663:7339188 156.10998:1312945 157.11334:165586	53.03944:12237 55.01892:5944 55.05506:35051 55.93522:22925 58.8622:4683 59.76698:4312 65.03941:6514 67.05489:32741 71.02724:4391 72.93787:125215 79.05486:6157 80.0752:5336 81.07079:5660 89.44267:4407 90.94816:20922 100.24679:4835 110.51065:4775 113.96442:6522 116.70441:4393	34706968	35256192	35104964	33780888	33000104	32760240	34494064	33943368	16360528	13998985	17815954	14466605	10530480	9893508	8997482	9072013	7190230	7346356	7206976	6611391	4900538	4976286	5144628	4723732	38143576	34513484	36964032	34717516	21955182	22572770	21238010	21961478	15303655	15863395	14137779	14739111	36954060	32469178	37549084	34834012	77573000	80612704	81100552
Hexyl 2-methyl-4-pentenoate	199.169	C12H22O2	GEDRGVNPMIOGRX-UHFFFAOYSA-N	60.4	199.16939:1804553 200.17274:250167 201.1761:53455	53.00311:3376 55.05512:21555 57.0708:1332 57.93557:3100 59.93297:1100 60.0351:1178 61.70822:1215 69.0706:16608 72.04528:3422 74.09714:5411 74.93817:4652 75.82626:1330 75.9362:2272 83.08605:1722 86.48536:1289 93.7751:1133 93.94643:2207 96.51162:1323 100.07595:1573 111.11694:2059 123.55466:1491 128.10506:1310	17008130	18683680	16352533	16585140	14867533	15065961	15875539	15212955	16043723	15376553	14325755	15821471	15240257	15314801	16376778	16504837	15337055	16882006	16430915	18650510	16047638	15698483	16084612	15492628	15826615	14492256	14206542	14737651	8638724	14383034	14506103	17929962	16509641	15270981	13679588	15000073	7733823	15785068	13911916	13845589	14418139	14708087	14452583
Homocarnosine	241.13	C10H16N4O3	CCLQKVKJOGVQLU-QMMMGPOBSA-N	74.4	241.16034:8049046 242.16369:397899 243.16705:194638	50.46168:1671 55.0551:12101 56.05029:6047 57.05804:2412 69.07054:8850 72.08147:16680 77.47417:2323 78.57859:2166 81.04532:5060 82.05312:3696 82.18919:2366 83.06095:20764 86.09701:28235 93.0453:19595 95.06081:17549 97.75239:2553 100.36401:2153 110.07159:76555 110.07903:4472 111.07435:3203 117.04659:2366 144.58676:2327 164.11899:3011 178.13292:2559 206.94759:2202	821459	1323870	45307864	44232404	42838756	43654264	44175104	44695836	232477	74019	197825	182726	250143	213327	164991	238421	191745	244748	198476	139369	222863	112147	181139	198903	6192780	4099547	4822837	4839032	2653114	2659843	1568680	1362175	1670723	2612883	1876798	2252925	3920681	2570540	3476396	3182251	223322576	338403456	292884320
Homocysteine (metabolite of methionine)	136.043	C4H9NO2S	FFFHZYDWPBMWHY-VKHMYHEASA-N	56.2	136.04811:231576816 137.05146:13986945 138.05482:1658921	53.01274:67422 54.94675:72236 62.92405:57721 79.00765:73196 79.56998:67261 84.23578:67547 88.70875:62374 101.77161:79364 109.997:71775 118.04848:66927 127.77458:72916	863066176	886669568	831757888	820593408	797070272	796266880	787547776	812284608	898434560	888938368	848659776	869367808	845942720	854936768	876641600	824027072	835823552	793045440	811137280	778756224	816172480	840095360	787171776	795666432	808191808	809262016	784475136	794169792	757808576	778356416	788326592	757360448	769147264	778145536	799304832	762011840	785562432	797655168	759030464	787690368	807049408	771679616	820360000
Homo-L-arginine	189.135	C7H16N4O2	QUOGESRFPZDMMT-YFKPBYRVSA-N	76.8	189.15979:29546920 190.16314:2460310 191.1665:0	50.55148:16977 51.6554:22794 51.65799:20793 52.48358:16352 55.05516:53127 56.05032:358903 57.07083:32442 58.0659:61912 60.08162:204187 67.05498:216569 69.05798:39046 82.06595:21161 84.08138:1259401 95.58544:23733 116.40826:24627 130.08647:52039 189.15881:26724	142769760	147329680	145201712	148898272	146985904	142412560	147301168	143730368	158201536	160395984	168087792	164581392	169106816	164965664	172010624	163422384	161513136	160180320	162646912	161682400	167128656	167160032	164039216	160589168	138821760	136503312	136539840	136797216	139764432	135138496	139443520	141526016	136955360	144325104	144998080	132342648	140305552	132724224	131827072	137732720	148668272	145125536	149496640
Hordenine	166.123	C10H15NO	KUBCEEMXQZUPDQ-UHFFFAOYSA-N	68.6	166.14326:1655504 167.14661:0 168.14997:12217612	50.01586:1912064 51.02379:11983820 51.83837:1246876 51.95391:1347922 53.03709:3001034 53.03946:34105756 65.0394:3434727 66.28138:1462257 77.03928:10839593 79.05499:12542208 81.03412:3999408 91.0547:29680630 93.07039:6212631 95.04961:37584608 102.04682:4633438 103.0547:79250144 105.04502:14322355 120.08092:36158940 127.11979:1662105 139.27373:1496853	7112821	14293162	12017954	7349118	5830748	6938852	12467624	7276261	5869020	5943802	5555646	1814295	5273270	8438755	8794508	2794206	9103795	2356988	10114040	2417505	4691108	2489802	6845680	4577290	2998063	7937906	7551866	6366612	5397004	3443421	3593412	7245621	13676368	4877359	8454806	8801882	5168932	9858046	9064026	7366911	6821603	14869816	6350747
Hydroxyhexanoycarnitine	274.166	C13H25NO5	VYEONLJQPYRKAN-DTIOYNMSSA-N	56.1	274.20114:5246740 275.20449:857987 276.20785:41958	50.86208:1594 51.26694:1569 55.05499:5394 57.03425:24490 57.07061:3147 58.06585:2673 59.07369:2500 60.08155:23878 67.05185:1853 67.05491:12948 68.50803:1905 69.07059:3390 78.27772:1756 83.02024:1699 84.08131:8695 85.02888:397878 95.08585:24421 107.29354:1920 113.09599:2246 134.13336:2404 134.19382:1762 144.10197:4238 154.01372:2318 215.12788:4522 274.2005:23378	27815314	28042446	1330749	1255504	1284775	598450	1296822	1375524	31879098	27848422	32375580	29924180	29962514	480972	366263	456214	711946	1390589	1381312	484443	1105802	1156114	357056	1060064	1327553	626603	1507283	1443578	1065918	1137305	1251613	1282650	1242536	1116838	1128866	372551	978224	1026196	495105	1018442	1205834	1381922	1233759
Hydroxyvalerylcarnitine	262.166	C12H25NO5	PSRQDLCMEPQOQH-YZRBJQDESA-N	63	262.16461:110057424 263.16796:16407881 264.17132:885640	55.01862:131585 57.0343:500475 58.06598:169219 59.04988:784698 59.07377:86635 60.08147:583667 60.41574:39260 61.015:48893 67.6451:39614 71.93185:39888 73.02909:215719 84.04465:59206 84.08139:242443 85.02888:6963074 86.09692:65275 87.1003:73837 94.84296:48287 101.02367:178935 103.03952:142210 123.21477:43770 125.13274:49993 125.19128:44897 129.07831:80976 144.10199:90999 145.04964:58390 262.12878:…	553169856	560669184	549850048	557324416	533646976	520820768	518722912	515606752	568448576	549102400	584532224	562138048	579661568	559135744	570415936	570772800	561874624	579206784	557955712	570918272	585881984	563141184	573688832	579080512	540687488	546879040	527180576	533449856	548206336	543843456	547726592	526088032	560202304	555311296	574616576	535639648	582701888	578049536	555698944	558116928	476111584	477455328	487916160
Indoxyl	132.046	C8H7NO	PCKPVGOLPKLUHR-UHFFFAOYSA-N	59.8	132.07684:16605874 133.08019:903416 134.08355:77891	57.93568:63473 59.93109:36451 64.84399:9213 66.08389:9926 71.16254:9031 85.50706:10266 90.05556:28235 118.45366:10191 132.07704:21415	48247840	76233608	131685744	124148304	113979144	88802896	124981376	127762992	111043816	98344192	126194192	124154296	131806384	118362832	120376472	77166216	139945936	121337744	109783160	108542680	129860344	130924144	125423680	121222280	117312408	111703296	91227504	99160256	112771232	107779168	96740520	97090184	120227880	114463024	101777840	108721784	120150176	120140640	80084256	103620464	107056536	86139312	97933344
Isobutyryl-L-carnitine	232.154	C11H21NO4	LRCNOZRCYBNMEP-UHFFFAOYSA-N	58.1	232.15417:131246312 233.15752:21084656 234.16088:0	57.03425:328017 57.03613:28915 58.06581:72491 59.07375:35590 60.08153:249005 71.04979:47555 71.82641:31668 84.08118:115062 85.02892:3479939 125.17551:36939 162.11482:41359 173.0804:48833 232.15382:137478	840220864	812033664	971723456	972407232	1095801216	1168972800	1157800576	1144806144	968015552	945561152	958771648	1011082176	935222912	896143104	992404160	1029631168	972022528	964434240	957141760	1033123648	930421888	863566400	1012721472	937650624	1105331840	1078339200	1092248192	1117617280	1059080000	1080485632	1097159552	1108481152	992182400	985326336	1020760256	1033114048	933696640	918741760	981950272	984948544	1241611776	1197153536	1260788736
Isoformononetin	267.066	C16H12O4	LNIQZRIHAMVRJA-UHFFFAOYSA-N	54.4	267.08075:240623 268.0841:0 269.08746:39451020	52.06207:8706 53.03944:34448 54.31128:9257 56.05036:44415 59.1432:9698 63.12519:9623 71.09334:10922 74.06067:51489 79.05457:12454 84.04502:18450 91.05479:67867 93.07043:130932 95.04985:30909 102.05564:17302 103.05463:619244 105.04539:23229 106.43953:12712 120.08094:1537133 131.48611:13767 149.42854:10963 150.11337:13809 160.44479:11044 163.96568:10963 193.41113:12906 198.10722:11683 228.43854:122…	476911	266128	38577	551245	425647	116565	51508	184072	457594	57588	425396	349986	396440	513279	355568	432036	319097	569441	352758	378059	354789	191024	279235	202624	243735	214201	269099	245635	290720	389580	218332	235503	199331	87038	175454	169248	59830	226835	199559	221413	134061	827551	3276.27
Isoleucyl-Asparagine	246.145	C10H19N3O4	HZYHBDVRCBDJJV-UHFFFAOYSA-N	68.3	246.14494:6329152 247.14829:11560181 248.15165:1060599	51.49648:3676 51.58237:3976 53.00317:6751 53.70387:3611 54.52064:3372 55.01876:6731 58.02953:4025 60.31044:4405 62.9471:3957 69.07066:41521 70.02948:31126 71.06123:4401 73.06556:7921 79.24452:4193 79.62863:4749 80.01376:9254 82.02915:10622 84.08134:9947 85.04011:16013 86.09702:50561 87.05576:23579 88.03956:4943 90.43465:4327 96.08077:4783 98.02405:16084 98.04802:9451 110.024:55251 113.10754:49314…	29403328	23916184	41994804	48510660	55021272	23936188	25393448	52150968	36235440	6641506	35124724	19967944	38234892	19704956	12407821	34998272	28397412	17634622	32496944	19568714	8126650	13946423	33052652	12410431	21456886	10034313	10569028	10266165	30965066	8700364	13383191	13650011	52956056	44370220	25472128	25433934	8577462	6810063	9855473	6417836	49491244	13249393	9186711
Isoleucyl-Glycine	189.123	C8H16N2O3	UCGDDTHMMVWVMV-UHFFFAOYSA-N	66.6	189.12349:7770439 190.12684:759829 191.1302:190229	53.03963:3495 55.0551:2839 55.28012:2672 56.71376:3144 57.12465:2754 58.81586:2712 67.87343:3124 69.07067:11073 70.00278:3737 80.94588:4927 86.09218:5840 86.09706:72833 91.05463:8034 104.0497:3338 115.0545:5055 116.96626:3876 117.05737:8851 132.10251:4426 143.07314:3274 143.11868:4446 148.73331:3630 188.84967:3596	63344076	22005320	49931456	15252832	69088048	18262282	32743058	59921676	10933967	23127640	27922520	25738020	26193988	24313574	13811893	10090448	3827118	6619656	25839918	8627731	11542665	4749254	13008199	9009085	18300810	22893558	52478572	11659129	18615864	11952285	11715765	21088508	43961204	22540788	43762292	16354604	15618832	11083903	13499302	17816740	88268088	115848152	47800644
Isoleucyl-Histidine	269.161	C12H20N4O3	QNBYCZTZNOVDMI-UHFFFAOYSA-N	54.6	269.16754:1747275 270.17089:143066 271.17425:98360	53.03934:1765 55.01863:3437 55.055:8669 56.05016:1496 57.03432:1346 57.07061:1864 60.04516:1686 65.03909:1299 67.05489:8390 68.04997:1460 69.03423:1181 69.07054:2724 71.08612:1626 72.04478:2123 79.05489:6360 81.03393:3294 81.07047:4856 83.04976:1133 83.06081:7143 83.08581:1413 91.05451:7082 93.04501:4837 93.07022:2831 95.04931:1837 95.06081:5145 95.08562:1912 105.07013:2630 109.79823:1014 110.071…	13675843	15382008	16681139	16741421	18516092	19148794	20344494	21721798	4819821	8013623	10151989	7914582	6625023	6501864	6382108	6099386	6928819	5538614	3783226	4848603	3378103	4548246	4364500	2109467	20323270	17912322	20758154	20173544	10944089	11895054	10450837	10664902	9346838	9754988	9316476	10778300	31494214	21209770	30580234	27919412	27806700	3400143	22281204
Isoleucyl-Isoleucine	245.186	C12H24N2O3	BCVIOZZGJNOEQS-UHFFFAOYSA-N	76.2	245.18594:34021032 246.18929:5735622 247.19265:444526	56.05011:24121 56.1163:19936 57.05799:55761 58.06593:24844 59.80276:23451 69.07056:526551 69.35548:21278 71.0411:23202 86.09694:823261 91.687:24277 133.09514:26012 194.85388:24592 220.61534:29919	7320094	8453205	50891920	343186208	512521952	537718144	453721696	516043232	4329686	4445118	10074229	10148767	10160872	7158586	13605410	12715271	9268677	10618346	10312552	12348656	11233597	176628592	93181008	11494256	590479744	321111040	618349760	544847360	218464160	277136256	508870560	500199552	196984080	354179776	218869712	317188064	268204432	193983712	416219840	368377440	348277152	928479808	961988224
Isoleucyl-Methionine	263.142	C11H22N2O3S	TUYOFUHICRWDGA-UHFFFAOYSA-N	73.9	263.14249:2616886 264.14584:332489 265.1492:111944	50.32555:1501 56.05034:8195 56.24453:1595 57.05801:1599 58.12744:1654 61.01139:4934 67.05491:2692 69.07063:36200 70.0659:6676 81.43427:1641 84.04464:3336 86.09699:64348 87.02683:1988 103.28418:1923 104.05363:2664 121.25145:1899 137.69537:1785 140.95787:1805 150.05763:2180 181.69333:1823 197.39391:2362	3386738	3688930	22963300	33269674	26343060	23098032	22353706	42270496	1791693	2275675	2422905	2686853	2172029	1518750	2301856	2446336	1197186	2665223	2313360	2588403	2011466	1005185	1843136	1676072	16056256	16161172	10790151	14529594	11651927	5089316	12439654	13281198	3335482	8024638	6586860	12949196	4830562	3209086	6112638	15789271	37743292	45470268	42270620
Isoleucyl-Phenylalanine	279.17	C15H22N2O3	WMDZARSFSMZOQO-UHFFFAOYSA-N	84.6	279.17044:25302678 280.17379:3985666 281.17715:353370	53.00307:2940 56.05043:2186 57.05819:6230 58.06592:2864 63.95419:1246 67.05505:4588 68.86626:1447 69.07063:99136 70.78996:1210 81.0705:1815 86.09702:196123 91.05486:1677 92.88001:1445 103.05483:6634 117.0229:1398 120.081:39451 120.08906:2605 129.12169:1380 166.08592:6764 279.17062:5016	4979154	6595589	113817368	116892120	120505032	125644712	120272816	126002472	980872	1292286	2277890	21843588	20111014	16763374	18680966	19209194	16542019	15813368	6667542	15374065	11330486	12505479	12911679	9492502	61053108	51436688	60025624	59948816	49739712	50939088	51053996	51302628	41972104	34506968	41797916	41311220	51568044	48350180	45933324	45050260	320450944	303693088	323158400
Isoleucyl-Tryptophan	318.181	C17H23N3O3	BVRPESWOSNFUCJ-UHFFFAOYSA-N	66.7	318.18115:3143179 319.1845:590084 320.18786:74529	56.05037:1838 57.05816:2658 61.48205:1322 67.05506:1722 69.07058:59880 85.02879:4274 86.09697:177147 91.0548:2171 113.10833:1699 117.07006:1589 118.06535:26871 119.08669:1747 130.0649:5175 132.08037:7154 142.06525:4201 144.08089:19409 146.06003:83024 159.09113:10591 170.05954:7747 173.60968:1621 188.0705:51296 205.09729:16713 280.35544:2040 313.7326:1638 318.18048:11851	18558540	17294676	16645719	1339277	690279	658174	750349	854177	6420111	5364871	6039102	5641255	4943449	4508572	4542802	4129308	3362484	3754317	3480858	3676698	248803	3335791	3691810	3566585	15362984	1082168	15442728	784324	704500	569911	542001	504204	315500	410779	442580	371080	426251	602539	375778	490083	760307	1256240	1307405
Isoleucyl-Valine	231.17	C11H22N2O3	BCXBIONYYJCSDF-UHFFFAOYSA-N	61.1	231.17039:64689324 232.17374:7982200 233.1771:350124	50.67845:37073 53.03954:54303 55.05512:1860323 55.05779:105146 56.05048:74321 57.05818:317609 58.35205:33123 59.44594:38152 65.18066:37561 72.08151:2633175 76.20567:40560 78.24851:41187 86.0971:150453 93.20536:45028 135.87628:49135 153.86177:56342	53829396	64892384	1440202880	623958016	400465632	1306867584	485443872	1394194560	18873324	17858640	286216064	20771170	24434080	23151794	134904432	275339904	274973024	298198560	446961856	295041248	433567712	155792384	208663984	221398800	378223488	272072384	960495680	247273440	407770208	338579808	297782464	204081856	44961272	915887488	365302688	881251520	543228864	402487936	299939264	189004928	1531169920	3334949888	909111744
Isovaleraldehyde glyceryl acetal	159.103	C8H16O3	VLJPLCWWQHTPAZ-UHFFFAOYSA-N	50.7	159.09177:1215703 160.09512:147256 161.09848:175537	53.03949:2884 55.93524:76519 56.9431:5940 59.93091:2092 65.03939:2805 66.04735:2224 71.93002:27090 72.04512:3335 72.93786:88575 76.93372:2474 89.03913:6444 90.04671:2968 90.94821:21075 91.05476:4375 95.04966:4346 103.05462:5816 108.95892:3777 115.05446:15699 116.04971:2492 117.05756:27942 130.06532:15692 132.08057:5663	3237083	2639606	1644601	8335108	5644968	13350778	3237813	6855796	778885	419548	559250	569470	1261484	739949	756558	387440	883118	420404	191040	398805	1031317	721998	460816	570592	458031	337838	551717	268666	355447	430714	214902	437655	621053	490091	495172	266556	195153	437994	293838	400317	28661530	8350673	20005884
Isovalerylcarnitine	246.17	C12H23NO4	IGQBPDJNUXPEMT-UHFFFAOYSA-N	70.1	246.17006:12689011 247.17341:1600034 248.17677:139553	57.03428:65328 57.07072:59880 58.0659:16761 60.08155:38157 69.07066:17106 74.45163:6422 84.08118:17115 85.02896:800218 86.09688:26131 87.1003:20283 116.77525:5704 117.27236:7427 141.37231:7547 144.10187:7092 148.29027:6560 187.09621:6405 207.0959:7523 246.1696:46405	33801972	10631451	275471232	276046656	264773888	231377552	288036672	245969104	8846420	9166099	11080116	10651539	11960632	12017555	12896831	14116426	200262352	14081214	115915960	196146608	223692416	211963344	226145248	225517328	272636896	279400544	134198000	266726000	181190336	260301808	253883552	158008976	242122944	199937264	99804824	217753056	232720720	145453984	226701904	200800512	172240384	179750656	195346576
L-(-)-Phenylalanine	166.086	C9H11NO2	COLNVLDHVKWLRT-QMMMGPOBSA-N	69.5	166.08624:2206284544 167.08959:222201744 168.09295:14523962	50.01586:1912064 51.02379:11983820 51.83837:1246876 51.95391:1347922 53.03709:3001034 53.03946:34105756 65.0394:3434727 66.28138:1462257 77.03928:10839593 79.05499:12542208 81.03412:3999408 91.0547:29680630 93.07039:6212631 95.04961:37584608 102.04682:4633438 103.0547:79250144 105.04502:14322355 120.08092:36158940 127.11979:1662105 139.27373:1496853	17466124288	17460824064	16588978176	16643813376	16404155392	16569300992	16335740928	16127012864	13980422144	12940591104	14356228096	13516950528	14817018880	14523036672	14085772288	14114589696	14459199488	14713035776	14345314304	14502017024	13641596928	13474792448	13240144896	12993099776	17542115328	16784467968	16669622272	16645287936	17660532736	17737385984	18035040256	17499148288	18509928448	18178639872	18685857792	18190403584	16339288064	16266093568	15329304576	16249997312	19391184896	18368630784	18683394048
L-Ascorbic acid	175.025	C6H8O6	CIWBSHSKHKDKBQ-JLAZNSOCSA-N	44.3	175.00172:72147888 176.00507:34554072 177.00843:6024413	55.05517:46121 57.0416:48960 62.62582:50115 64.25671:49153 66.88145:46875 70.06589:589342 85.20154:49228 118.35638:48087 126.34515:55839	263627008	258141248	218024752	223458752	211602704	210143776	206750624	195926784	201107728	190075584	195922352	192942848	196698496	190144944	185727696	181725856	179674192	172928848	171199600	172586144	171369328	162837616	186496160	166844976	216644112	204240992	203644032	201364112	194507472	201104560	189707168	180258864	179365744	179944736	171026640	180473488	202562928	213581024	200980064	212732784	280966976	272841888	280966432
L-Cysteine	120.013	C3H7NO2S	XUJNEKJLAYXESH-REOHCLBHSA-N	56.1	120.04453:7192202 121.04788:1314519 122.05124:297598	50.25338:2739 56.96558:55844 57.74562:2736 57.9356:4220 60.24509:2319 69.10698:2767 72.47921:2842 80.2329:2959 93.74526:3055 101.81965:2657	85041592	66370728	99819648	60132232	47848852	69601664	60176824	70231424	66133280	14260544	17851092	44459908	74539080	33672060	17879212	70649304	51104760	46858960	34556876	23407582	50285192	15719702	62491628	30263352	13061181	49629144	36767304	47450860	51411824	59340372	54898232	24054948	9859441	41109744	22066798	25625696	23978194	43895504	79520528	22124202	29102030	65945488	45584380
Lepidine	361.166	C21H20N4O2	YDQJXVYGARVLRT-UHFFFAOYSA-N	59.5	361.16699:1878519 362.17034:408273 363.1737:736386	74.53244:1350 80.40215:1482 91.05473:2329 94.83141:1707 95.89999:1459 96.9231:1479 101.28359:1488 116.98456:6201 128.98483:3571 129.01808:2624 131.00015:14067 134.99524:1937 140.98444:23927 143.00017:8107 145.01555:2020 148.98994:1922 149.01073:3314 153.99228:4781 155.00029:9334 157.01564:6867 158.99414:1711 160.27562:1791 161.01016:1808 166.99977:10091 169.01547:6080 170.99461:2213 171.43954:158…	10632874	10520360	11628159	11725756	11493112	11288200	10977655	10572473	10476722	11329004	11486014	12643844	13630956	12633937	14073263	14322697	13245991	13464363	13654992	14114409	15174659	15917696	15549541	15304034	9642429	8847256	9038596	8474198	12294098	13564077	12893458	12441488	13541585	13772169	13702636	13216060	10832581	11324982	9634709	10235187	6535466	5676316	5522251
Leucyl-Arginine	288.203	C12H25N5O3	SENJXOPIZNYLHU-UHFFFAOYSA-N	64.5	288.20294:9748276 289.20629:1497908 290.20965:59662	55.05526:3036 60.05639:46682 68.05023:6105 69.07086:2324 70.06584:483172 71.04981:8292 72.08162:3638 77.5126:2129 85.07666:3848 86.09695:17724 95.06086:2834 97.07653:5284 98.06051:11722 110.06021:3676 112.08708:27616 113.1081:3182 116.07085:8505 129.19327:2398 130.09744:2797 131.16783:2499 158.09311:3757 166.12271:5037 174.05725:2388 175.11929:22386 197.74063:2348 228.17047:4587 229.1548:4984 254…	333030	475119	59079984	59678084	58210228	60639724	63519908	65709748	34961	63415	163485	47470	208975	1568294	1342022	1812214	1484335	1778878	698661	1019225	945889	485078	1012520	535087	12036580	7817332	7879776	8161646	4938908	5647892	3852882	3223965	2995728	3917370	3363100	3369556	7879594	4795082	7668596	5318560	286642496	377071168	348546592
Leucyl-Asparagine	246.145	C10H19N3O4	MLTRLIITQPXHBJ-UHFFFAOYSA-N	67.2	246.145:10270321 247.14835:23624992 248.15171:2496261	52.14043:5660 55.01861:9311 55.81474:6421 68.05058:11632 69.03441:6910 69.07065:75761 70.0295:41522 71.06102:17644 73.06532:9436 74.81545:7861 80.0136:17261 82.02944:21870 84.08125:17958 85.04026:22185 86.09703:76082 87.05574:23368 88.03991:8171 91.45588:6472 96.08094:14331 98.02386:30491 98.048:14825 110.02398:120347 113.10763:79620 124.03976:8463 141.10223:57686 156.99156:7025 166.08597:27830 2…	12253455	123360552	124437824	117186736	108410088	110259128	112716016	114337184	8657795	35381008	93421768	83503728	83783688	85325936	82903104	72358336	80481352	81547608	73226048	81312792	74479536	63268460	73671736	65360764	95671104	88980952	93658800	95331344	120900488	51746624	54110500	102916736	59526860	116500400	117246096	103779832	73151080	72073352	32901938	37134920	85878592	76554664	198186960
Leucyl-Aspartate	247.129	C10H18N2O5	DVCSNHXRZUVYAM-UHFFFAOYSA-N	65.3	247.12898:25180238 248.13233:2527612 249.13569:608044	56.05011:16738 57.04527:12734 62.28986:15883 69.07062:88874 70.0294:94129 70.06586:22612 72.70316:16509 73.02933:19546 73.06542:17481 80.01377:16773 85.04021:29239 86.09702:352672 88.03989:223377 88.90064:16616 91.30949:19805 96.08117:42033 100.09572:16703 110.02389:58840 113.10777:42387 115.56261:15481 118.6067:18154 122.0118:18042 132.10141:33857 138.55882:17691 140.9023:18008 141.1024:37185 16…	207418256	274572896	210625040	249283424	73583584	49053380	263173616	95134416	156670080	163434272	45925368	181402176	40778788	189265568	46733280	61318376	169217072	170501552	45084164	205008336	211626672	50654260	174557200	164315232	65677996	34947480	308045216	60450500	65245772	361106336	51252808	53879696	292752544	283982368	338439360	57379648	326144576	267676992	264619536	256914240	30554296	217469792	40180448
Leucyl-Isoleucine	245.186	C12H24N2O3	AZLASBBHHSLQDB-UHFFFAOYSA-N	74.3	245.18617:7220440 246.18952:940907 247.19288:74585	50.49363:2287 63.71577:2366 66.40884:2307 69.07063:4099 76.51257:2551 84.08183:2847 84.19296:2801 86.09702:100713 93.04498:2563 107.08598:2572 110.07151:2840 129.72481:2812 132.10237:3213 245.18633:4577	34831596	8578963	55867172	57805156	55499536	54812036	57379816	55117076	2720339	1884637	2218244	2058258	2064514	18583516	2087006	21641098	18023900	18497078	14765182	16030235	13156253	12093257	13232865	12234252	30860626	28395456	31841726	28910694	24208996	26059230	24903518	25923572	19910058	23155806	21458036	19851720	31195166	25245048	28887908	26288264	146490128	157884928	154207504
Leucyl-Methionine	263.142	C11H22N2O3S	NTISAKGPIGTIJJ-UHFFFAOYSA-N	74.4	263.14261:2826561 264.14596:338878 265.14932:116604	56.0504:5350 61.01147:7567 67.05552:1661 69.07063:35518 70.06591:6100 75.17718:1785 75.24044:1595 75.40579:1610 81.07038:2328 83.76396:1734 84.04526:1703 86.09703:62171 91.05481:1662 99.90589:1644 104.05334:2247 169.3208:1646	5268553	5160154	23027280	33269674	24070292	23098030	5577151	42270496	3554244	2924789	1935930	1233946	1455692	2041349	2946927	2108896	1846184	733990	2183087	1628915	1037538	1936144	790832	971103	6517214	4925320	8614543	5206888	11862229	7735268	7619654	4805674	5327229	7646069	3104640	5749570	10308382	3756539	5209190	6051336	10238311	70050960	11824342
Leucyl-Valine	231.17	C11H22N2O3	MDSUKZSLOATHMH-UHFFFAOYSA-N	60.8	231.17036:104355056 232.17371:13024209 233.17707:592381	55.0551:3140796 55.05779:180903 57.05814:442768 58.79649:74842 59.02462:68360 62.88662:67231 72.0815:4345480 76.90193:67163 86.09691:155061 89.70294:77568 98.11655:78803 132.85815:76841 149.98973:100927 179.68002:87179	91711272	100838664	1123733248	2153741056	2072981888	2094553856	2112666240	2027657088	29425034	27563776	35790452	30433254	35898488	36365024	34814932	41465328	350756448	294624064	439692512	41899156	649369536	291120960	342991328	311566880	1493836032	1352435712	630905280	1393447296	1414350336	856308288	310341920	1376750720	1316982016	1366506752	959416448	669819328	526086880	898821248	892922432	903526016	4960493568	5145186816	4978233344
Leu-Pro-Ile	342.239	C17H31N3O4	YUTNOGOMBNYPFH-UHFFFAOYSA-N	65.8	342.23898:2821514 343.24233:426506 344.24569:114749	69.07076:10618 70.06588:355038 72.08154:1732 78.70182:1605 84.08123:2517 86.09705:64019 88.05886:1665 93.89749:1552 98.06042:5214 112.70816:1636 125.95943:1506 126.05537:1875 132.35771:1646 132.76654:1795 174.40791:1561 183.1492:4797 194.31735:1763 211.14476:2780 212.03865:1914 229.15474:54760 342.23856:12577	2607952	2940433	24649758	23982296	23276316	23529874	23537558	22871358	16726101	14740958	17757522	15538657	17493724	15062531	16136512	16403139	16432919	17481824	15841306	16580945	14611818	14632827	14386792	13406876	18864636	18767292	9572351	18000850	19852166	19649698	20145004	20671198	21073570	21623892	21947318	20726562	12638152	6144086	11745466	11884126	28341032	22882090	28352856
L-Histidine	156.077	C6H9N3O2	HNDVDQJCIGZPNO-UHFFFAOYSA-N	77.8	156.07675:1007952832 157.0801:86797456 158.08346:8512327	54.0347:1999688 55.04251:774881 56.05032:9202329 60.09512:174488 61.47445:174981 66.03478:950368 67.04228:271374 68.05016:622641 69.04546:523481 81.0407:324098 81.04538:5263306 82.04836:308594 82.05318:5314854 83.061:6930782 93.04523:3985949 95.06087:862085 110.07162:4489214 118.2562:158407 131.55603:140167 156.07645:243716	4558034432	4593704960	4686431232	4594763264	4610418176	4520001536	4593943040	4566154752	4774638080	4647133696	4803525632	4727567872	4800016896	4796334080	4777138176	4893952000	4720300544	4738892800	4677298176	4808125440	4790330880	4841347584	4823554560	4848258048	4641211904	4659130880	4598753792	4680799232	4714392576	4689310208	4594613760	4621566464	4661385728	4616664064	4682624512	4628291072	4534656000	4612659712	4470916096	4626109440	4349010944	4386830848	4335998976
L-Isoleucyl-L-proline	229.155	C11H20N2O3	BBIXOODYWPFNDT-UHFFFAOYSA-N	75.8	229.15491:42926376 230.15826:5357109 231.16162:5302506	56.05031:27567 57.05831:50299 58.94513:26809 67.05447:24612 69.07065:330546 70.06587:1403199 71.66378:27474 76.59909:25718 86.09706:535379 90.05044:27548 98.07874:26613 116.07096:262703	58313704	412033472	717638464	466698016	143672464	726217792	470788576	404524320	34183984	238171552	390473120	294120768	196827040	255780752	321485792	269663392	67386336	270384608	276802080	51405760	87290728	245947888	53591812	299923296	436729856	433600736	161342464	408248000	393891488	399937536	422332384	407776480	477107840	435784448	503223744	321876800	346567872	135262320	424937728	322664352	111515336	412701920	399305472
L-Leucyl-L-proline	229.155	C11H20N2O3	VTJUNIYRYIAIHF-UHFFFAOYSA-N	74	229.15469:40830536 230.15804:4978928 231.1614:5203362	56.0503:16656 57.05814:48267 65.48479:17624 69.07062:220655 70.06584:835563 86.09699:287269 116.07085:239649 120.10634:18461 130.82091:19123 166.0016:22493	522282944	495577024	701931392	84301872	218504032	709878336	230419120	206661728	327701504	56833116	390473120	294120800	130809040	84892856	321485792	222221984	64747716	162588208	59015180	144918752	62046812	245947888	66472768	300911232	239639376	129489552	119654728	124961304	136097824	294678592	218892880	134491856	228804448	221535024	494026016	299073504	52753256	98537768	173645232	322664384	229272416	231112928	260245088
L-Lysine	147.113	C6H14N2O2	KDXKERNSBIXSRK-YFKPBYRVSA-N	82.9	147.1127:40003144 148.11605:2960860 149.11941:0	53.83498:24463 55.05509:137890 56.05035:1120746 61.48826:26459 62.55589:27367 65.03948:57445 67.05506:183007 68.05029:30078 69.05804:112918 84.08141:1133768 121.30258:30280 122.82479:29914	207232064	210924480	206548080	212297792	200470336	201454656	206380784	205781936	231776976	230961088	243408704	237015280	242791232	237131456	234165200	234897392	231020176	234769920	229205824	234938048	234329184	232569312	237572944	230197856	207476960	218774544	221404160	224436928	251095120	231653040	237479952	255301024	240079696	247171872	258423360	236416512	196549568	186201824	193239280	183966784	144257552	165825984	156919552
L-Octanoylcarnitine	288.217	C15H29NO4	CXTATJFJDMJMIY-CYBMUJFWSA-N	65.9	288.21698:18611420 289.22033:3059165 290.22369:341004	50.29688:2963 52.15765:2634 55.05497:4143 57.03437:45897 57.07069:70210 58.06593:9807 60.08156:59826 60.83369:2833 61.46178:3195 67.05502:6383 72.34228:2950 84.0815:13012 85.02896:875896 85.28585:3382 127.11187:8476 128.09766:3625 129.07869:4693 132.58359:4058 144.10143:7476 146.1748:4537 212.39998:3263 217.16367:4257 229.1438:9412 288.21686:69821	1548544	582545	79730192	79908184	79062096	78477720	78688496	79158520	544934	913461	2067502	95559112	94747568	87600768	98056872	107102824	103050648	111568656	98095576	108146936	79723472	76326432	80503320	82231760	92641752	88051328	86821328	85016632	70770208	71170584	73231200	76083256	60979564	63865440	59277268	63706956	49420032	52783792	47627164	57243052	93822528	85132400	92049536
Loperamide	477.23	C29H33ClN2O2	RDOIQAHITMMDAJ-UHFFFAOYSA-N	63.7	477.23053:2787672 478.23388:481558 479.23724:98098	132.10178:1950 133.06303:2798 136.07574:55644 137.07935:2706 138.06609:2439 138.09122:4678 155.09232:8512 155.11757:3387 166.06134:9283 167.08069:3777 175.09854:1539 182.12856:3436 183.11334:10814 183.12675:1961 185.09177:5668 186.12297:1529 188.07088:2001 192.20129:1655 192.40201:1913 195.07648:5712 200.13948:5527 203.09212:1688 205.13371:1922 212.10085:3875 212.11932:16773 213.08681:19407 219.1…	1060956	14672440	14209097	14469678	13487289	12815109	14076376	13779132	7212214	6799804	6212288	6544828	6411030	7524386	6270764	6408344	6481270	5713456	5680119	5330563	9122639	10668405	8721731	9640398	12727475	19185244	14995720	17260018	14802446	15789885	13312404	14942634	15933990	15569021	15538926	12944403	17145584	19858496	18061512	18015774	16483327	17424834	18559030
LPA(22:1(13Z)/0:0)	491.314	C25H49O7P	UXYLIEZFFBAJAG-KTKRTIGZSA-N	52.8	491.35938:2486186 492.36272:710206 493.36608:129159	55.01882:2882 55.05503:4497 57.0343:10298 57.07075:31589 63.26712:1825 67.05495:11728 67.72875:1987 68.25787:2023 69.0705:8202 71.08275:4143 71.0862:23333 72.04507:14481 73.52803:2327 78.39084:2079 79.0547:6012 81.03397:4005 81.07051:11683 83.06088:5804 83.08607:8234 85.1017:10625 86.09686:3997 93.04516:3528 93.07025:2288 95.06081:13861 95.08597:18287 97.10162:7651 109.10158:9369 110.07159:292532…	1188.6	1188.6	14227630	14152051	12635918	11751774	12515796	12076492	1188.6	11886	115871	228295	511926	540653	685981	791624	788598	787112	14421476	13721447	15280189	14766996	14096423	13659721	11959731	11413022	11433463	11398829	14439592	12956031	12289762	14278295	12763965	12681776	12748555	12637550	11403736	12864806	10694180	11008810	12127529	10129460	10456343
L-Palmitoylcarnitine	400.342	C23H45NO4	XOMRRQXKHMYMOC-OAQYLSRUSA-N	75.2	400.34198:126599056 401.34533:33542692 402.34869:4659466	55.05507:6754 57.03432:66613 57.07071:59083 58.06601:13255 59.07372:4101 60.08159:187993 66.22198:3031 67.05495:12310 69.07069:7240 71.08627:34597 73.03264:3840 81.07062:15808 83.08603:7285 84.0814:9590 85.02895:2102522 85.10151:17967 85.13139:4278 95.08591:22159 97.10169:5221 109.10168:6332 129.07837:6275 137.04605:8528 144.10184:51847 179.4077:3986 184.07365:5873 239.23686:14830 341.26804:44845…	547430	222613	588325824	584178560	567177088	560274688	582328640	566247872	393339	6347237	6865884	6533518	6855602	683922	611495	204794	182234	494182	2122089	5784072	7464986	19600200	23694030	589387776	659622144	591798592	601316544	629185216	570379136	587383936	568993728	597892736	516825504	523253568	548659392	524745184	489141568	507989664	520215456	519482624	605506624	573619520	594748416
L-Phenylalanyl-L-hydroxyproline	279.134	C14H18N2O4	WJSNJMXOBDSZDL-UHFFFAOYSA-N	63.5	279.17044:2023624 280.17379:413850 281.17715:38580	53.03948:3900 63.08925:1431 67.05488:2024 68.21194:1343 69.07059:3830 81.07048:2217 86.09699:18121 90.83456:1299 91.05477:11795 93.07038:19267 95.04974:3769 98.31705:1706 103.05466:78911 105.04526:1663 110.07165:2586 120.08099:254521 132.10246:2137 228.54568:1519 233.1647:2035 279.17014:3068	9580607	7881316	13318046	13996310	13425290	13171356	12535791	12187401	555968	1278148	1673514	588597	275218	697898	389959	2506297	2409885	2531680	1217954	2092059	1840232	1919019	1808469	1788382	4495164	4175044	5124680	3921958	3303214	3144196	3200187	3182823	2137911	2700052	2631824	2407155	5758729	4702428	6072867	4980824	40675312	50523496	46476964
L-Proline	116.071	C5H9NO2	ONIBWKKTOPOVIA-BYPYZUCNSA-N	82.7	116.07083:29174826 117.07418:3161151 118.07754:392803520	53.15832:20441 54.08958:21336 62.87218:23016 63.8946:20658 68.05033:63998 70.06582:1383416	128553184	151440832	168446400	87957904	182542992	179776672	258213056	271758144	106842408	137526768	136557200	156878000	113805736	157067760	108243128	70128168	70670656	67915376	119167064	177044800	142080400	115973728	197947680	80617496	132764984	193643088	155071520	169336320	176390816	133963632	150693488	185600192	188253648	198636128	181534208	185640032	188896976	175916608	184623616	181796768	178374192	269521376	183058112
L-Selenomethionine	198.003	C5H11NO2Se	RJFAYQIBOAGBLC-UHFFFAOYSA-N	56.4	198.00127:700087 199.00462:352011 200.00798:3902558	54.03469:175709 56.05033:2979215 66.03466:168994 67.52294:53820 68.05022:812628 69.04555:180554 81.04545:1264783 82.05322:1719646 83.061:10261292 93.04523:6292055 95.06084:1384428 110.0716:11650000 111.05548:161770 134.07191:79477 152.0817:483173 156.07684:752488 159.51172:57121 180.07625:72920 198.08765:163191	606279	236733	866698	1335549	1682631	1587200	1783205	2439996	1040079	1290625	1341037	1603256	1288113	1794382	1294508	898005	1622582	1614259	1388217	1888743	1192284	1049802	1721438	1861945	1671205	1866154	1606730	1197324	1537335	1251503	1626297	1377826	1767261	1541498	2427120	1958824	2061274	1551156	1880300	1746736	2245534	2053158	1809336
L-Tryptophan	205.097	C11H12N2O2	QIVBCDIJIAJPQS-VIFPVBQESA-N	66	205.09712:52071268 206.10047:6488579 207.10383:371626	64.60127:34253 74.02444:39786 85.70332:37604 91.05464:1068374 103.05462:69354 108.41367:39412 114.96058:37930 115.05439:997845 115.18643:39511 116.06194:114994 116.10637:39173 117.05748:752675 117.0699:92765 118.06528:1458744 128.04883:38190 130.06511:300802 132.08061:174518 142.06506:295652 143.07291:510523 144.08023:110178 146.05983:429951 159.09203:59929 170.06027:48072 188.07001:231557	264538592	316641792	711037696	500711680	586618752	1120802816	1093145472	526791072	60636156	58629232	480794272	59306096	829045824	465625408	740406144	727120384	308894304	75239368	665055360	591480640	802695872	806410240	726078592	1303140992	125435120	669985088	486781344	787974848	305162816	817456768	1150657408	1137830272	529069472	841730176	812587840	1073242048	897101248	1586072448	198605056	174055200	101541392	111051216	110162312
LysoPC(10:0/0:0)	412.246	C18H38NO7P	SECPDKKEUKDCPG-QGZVFWFLSA-N	79.3	412.2095:2102306 413.21285:696973 414.21621:0	56.05034:2153 57.03428:2765 58.07111:1488 60.08157:31153 64.44756:1637 67.0549:11251 70.06589:10466 71.00742:1481 71.07352:6140 72.08163:1863 83.08614:1717 84.08133:6165 86.09697:149677 98.98456:3786 104.10733:12377 109.10137:14157 110.07122:1900 120.08079:7769 124.99988:84463 129.10237:5633 160.88484:1794 173.11761:1857 175.11809:1664 184.07327:285394 229.14322:1991 265.07425:1591 306.2493:1660 …	28227806	28447786	12814154	27591020	28079940	29289790	15045305	28901032	1972063	3889107	7386608	5006258	594596	1693882	1698386	896053	351184	2064986	427243	365829	303108	145190	330588	178109	14512078	17905274	28774970	27968598	4163102	3150783	2587398	5797791	1370081	489212	1457291	1258390	22576990	45075612	51822732	27374352	118490416	68495400	134712576
LysoPC(16:0)	496.34	C24H50NO7P	ASWBNKHCZGQVJV-HSZRJFAPSA-N	92.1	496.33939:741585984 497.34274:205679520 498.3461:34716140	50.69737:79326 57.03441:102644 57.07076:145791 60.08158:843589 61.70365:90034 64.98067:110233 71.0736:136672 71.08619:213392 72.00241:101029 75.70813:106556 86.09697:3168426 95.08566:150884 99.34552:117562 104.10741:6584202 105.04229:114914 124.99995:1257988 125.00831:190975 184.07333:8966862 227.12541:127332 258.11148:133769 313.27408:225752 356.1618:110501 399.98419:108632 478.33185:550986 496.…	4097320448	4102754560	4087597824	4063055360	4042227712	3980690688	4052249856	4058022144	3455122176	3120162816	3617968128	3226201088	3162507776	3007554816	3071135232	3045282048	2737610240	2859971072	2874224640	2855399936	2882791680	2833986560	2853112576	2588823808	4472585728	4041899776	4164773120	4134487808	3008610048	3205260288	3108407040	3074284800	2856165120	2787753728	2772262144	2730311680	5105584128	5085060608	5161759744	5040148992	6894583296	7245486080	7097045504
LysoPE(18:0/0:0)	480.31	C23H48NO7P	BBYWOYAFBUOUFP-JOCHJYFZSA-N	57.8	480.30872:9136700 481.31207:2342721 482.31543:4925656	50.11527:3521 55.01876:42419 55.0551:60425 57.03445:22372 57.07071:29008 60.08157:53344 62.06079:37544 62.09886:4663 62.97259:4120 65.98438:4066 67.055:20946 69.07069:92227 69.07445:3918 71.0863:19260 72.7497:4327 72.89088:4110 73.02908:39866 79.05476:4738 81.07059:29306 83.08619:59188 85.029:356981 85.1017:13040 86.09679:5191 93.07033:8395 95.08603:32367 97.06525:4599 97.1017:44627 98.06041:9643…	42409712	41946340	52590956	52042928	52591252	52812456	52627212	51131024	32200998	28559874	40373156	35050404	17617594	17795990	17912648	15910910	8064025	9481812	8632720	8544067	5487110	6717631	8224802	6475753	76576056	65442720	69088776	68955352	36091896	39154000	35172896	35388344	19968138	21377264	19627890	19350914	81793144	77010816	80705040	77640136	134086520	132572088	129516632
Mahanimbinol	332.202	C23H27NO	JSSIAXXILAGJKE-VBKFSLOCSA-N	53.9	332.24313:2815796 333.24648:888682 334.24984:162420	55.05509:7474 57.03431:11355 58.06602:3494 59.07376:2261 60.0816:21030 67.05471:1930 69.07067:25251 69.17453:1738 76.37019:1820 78.80877:1815 84.08134:3480 85.029:294287 95.08623:2815 103.03931:6682 107.08598:3010 112.1115:2067 119.33175:1814 123.70638:1921 129.07866:1819 135.11708:3337 144.10187:7898 145.0495:3460 155.3685:1850 197.4724:1977 255.15919:2939 332.24329:43763 332.28119:3193	30713	89248	11526564	11272802	11195561	11503277	11678575	11470580	57735	140501	289464	12122598	12631504	11988382	12554236	13792142	12681715	14095041	12168411	13131390	12349443	12539415	12455425	13050449	11668303	11119933	11269899	11028266	11481884	10722780	10722643	11931214	9899794	10482852	10448091	10244382	8955371	8656850	8846536	9372162	10880877	12104324	11601174
Methionyl-Phenylalanine	295.112	C14H20N2O3S	HGCNKOLVKRAVHD-UHFFFAOYSA-N	57.1	295.12894:15044330 296.13229:1958320 297.13565:0	53.0395:8008 56.05048:7198 56.49529:4666 70.06588:25574 71.57487:4883 72.08147:11976 79.05471:6379 84.045:83063 84.08132:18108 91.0548:25799 93.07031:69559 94.06523:9431 95.04958:9663 102.05547:18438 103.05465:251868 107.89373:6249 111.18473:6877 120.08096:951049 125.72701:5526 130.05057:7967 148.06032:15264 176.4691:6124 206.11395:6478 257.70944:6145 270.04684:5801 273.67154:6015 280.53586:5337 …	111323904	108149936	106007648	104295448	101250360	102746440	98517912	99591280	64272672	56533756	66317696	58545060	62643192	61461108	58359164	61257848	59081764	61162252	58089096	61329148	54999812	53984244	52349224	53329572	100252840	101461760	94509712	97533984	94812176	94782168	94966816	94438576	97608288	96494040	99086600	94155864	98394272	99242840	93406688	96358632	138914848	146252048	143128320
Methionyl-Valine	249.127	C10H20N2O3S	BJFJQOMZCSHBMY-UHFFFAOYSA-N	59	249.12671:16726299 250.13006:2524856 251.13342:700187	50.40802:5287 52.52205:6234 53.03925:9659 55.05507:285634 56.05035:71145 57.05808:30544 57.88089:6432 58.99575:11200 61.01148:53955 63.00719:8459 64.64672:6158 65.95879:7166 68.05016:7299 69.68005:6122 70.06574:19343 72.08146:463975 84.04459:8661 84.08131:14209 85.78479:6377 104.05296:16406 128.05319:11853 133.03122:7806 150.05846:9070 210.22836:7435 214.22742:7192 242.33279:7410	156035280	150837888	143494560	142647776	140592032	144199808	58429020	140131968	82837480	39896164	86098920	58038392	90515368	48217780	81500896	86686392	89550104	52527840	86214944	9534575	51973552	29576698	28953598	67827368	126811752	125436400	123835048	127470576	132345616	134479968	132588896	136122224	69712296	141449984	145964736	63317080	109213584	83407864	106983768	107958200	183756992	171845008	172754384
Methylcysteine sulfoxide	460.219	C22H37NO5S2	NLJMYOADVICNFV-UHFFFAOYSA-N	46.7	460.2294:1612790 461.23275:259208 462.23611:510814	95.06086:12441 97.97779:1725 103.05444:11966 104.70274:1922 110.0714:191828 111.07456:5549 112.08631:1885 118.13186:1584 120.08073:105462 121.08399:6579 122.07101:2250 129.10202:7660 130.06519:1777 133.08557:1787 136.076:2518 136.0864:3441 138.06592:5804 140.08194:2125 141.10196:20476 143.11823:2016 146.09634:1998 153.10165:2055 155.0804:2156 156.07651:88418 157.08035:2735 157.09619:2401 162.1014…	8914718	8372460	9051644	9269191	8158412	8750781	8649818	8764913	15989	29224	177416	300055	41709	71066	73740	173448	146446	12143	70925	93419	155437	106389	70389	59550	1605685	1946325	2037261	2090102	576778	1182147	765248	726832	930523	828483	578220	791728	1367049	1129276	1233669	1162916	46497200	52141136	47773044
Methyldopa	212.092	C10H13NO4	CJCSPKMFHVPWAR-JTQLQIEISA-N	57	212.10301:367589472 213.10636:41785120 214.10972:1765760	52.96407:78384 54.03473:410297 55.04267:203283 55.05511:102410 56.05032:362086 58.66639:64001 66.03465:183515 67.04247:690677 68.05024:2816920 68.05386:169002 80.05015:230253 81.04542:894062 82.06575:631320 83.06106:437081 95.06083:5663838 96.06867:4027752 97.07648:615598 107.06085:619568 109.07635:4652114 124.08693:353247 124.43217:78340 125.07128:145615 126.1028:265384 135.0554:231345 153.06586…	1554093056	1586603648	1603533696	1572317312	1583743616	1552558080	1582224256	1568804480	1641441408	1606248704	1660122880	1618536448	1657865344	1651446784	1652024320	1680593024	1629159168	1655463296	1613013376	1641283200	1676544000	1667644032	1673361792	1671039872	1628793728	1615687168	1575635712	1617512064	1614144512	1605014144	1602825984	1588805504	1596341760	1568299264	1613052928	1595787392	1588589568	1601251968	1555409024	1582354816	1511235072	1499852160	1503972096
Methylenebutanedioic acid	129.019	C5H6O4	LVHBHZANLOWSRM-UHFFFAOYSA-N	71.4	129.0182:3792344 130.02155:1130217 131.02491:155159	53.67739:2214 56.05045:2210 57.74343:2111 59.85698:2141 64.1875:2234 68.99786:125370 70.94257:3075 71.7245:2104 91.50038:2695	24220498	24392156	21772338	21772218	21298212	21514306	21323454	21026626	64810488	335250912	38758412	181904848	39626472	158834240	14557028	3771011	687046	4320332	1364920	6982754	752547	1075889	1920509	751574	344912	739967	244649	421402	523892	780812	393697	334598	504320	977528	337690	533262	527615	293281	593195	444883	289919	265274	192239
MG(0:0/18:1(11Z)/0:0)	357.3	C21H40O4	OTDARJOVCLILGQ-UHFFFAOYSA-N	81.6	357.29962:26162902 358.30297:6475897 359.30633:878793	55.05508:429786 57.03456:47656 57.07067:163507 67.05501:322437 69.07059:422455 71.08638:52970 77.15453:19478 79.05497:195583 81.07052:330659 83.08611:231517 85.06538:28579 93.0703:196288 94.82674:19286 95.08594:231117 97.06528:67970 97.10148:109863 107.08589:107979 109.10146:98133 121.10126:157829 123.11715:19780 135.11664:96462 149.13232:21979 165.16365:22109 218.63145:19900 247.24213:49083 265.…	181728064	186352512	130648112	127504160	171753088	171373312	193284896	189051984	179507360	122332648	137775760	108277872	179599024	150716784	127007048	143722720	166259872	149259776	163088896	191872448	174322624	181388976	194013168	146812624	82432144	79248688	85241808	69495088	169005088	171295280	147326432	149979824	153537872	185227536	198971184	239695520	139548112	141166288	122296608	134759680	87442976	61249304	64713652
MG(0:0/18:2(9Z,12Z)/0:0)	355.284	C21H38O4	IEPGNWMPIFDNSD-UHFFFAOYSA-N	79.9	355.28406:14847053 356.28741:3268432 357.29077:1247995	53.0395:2568 53.40566:1772 55.01873:4765 55.05508:39626 57.03438:8813 57.07073:11284 65.03938:2243 67.05498:85898 69.07066:33084 71.0499:2370 71.08626:4319 75.59795:2220 79.05495:24135 81.07056:93124 83.04988:2863 83.08615:20217 91.05466:20944 93.07038:29700 95.08603:68127 97.0653:6467 97.10142:7902 105.07023:12033 105.31292:1866 107.08607:18421 109.10149:25288 119.08546:8522 121.10137:15468 123.…	95774392	94378792	93073512	89295344	91337520	90575728	90893576	90411960	82644984	73710512	82699680	69933144	106151688	98527608	88533672	96607120	97971424	105558416	114344664	111783424	103850344	107420712	105141432	88050192	50237944	46205700	50804132	46925988	87082408	87177448	84416552	87258176	100566152	106773312	105271888	119150824	68079000	71652544	62587356	69749832	58069612	47685624	48262076
MG(14:0/0:0/0:0)	303.253	C17H34O4	DCBSHORRWZKAKO-INIZCTEOSA-N	57.6	303.25275:2140339 304.2561:403511 305.25946:641460	52.35355:1050 53.00315:1511 55.05516:7769 57.03431:3383 57.07072:53015 66.59662:1095 67.05492:14070 69.0705:9135 71.0862:13954 81.07047:9642 82.31485:1295 83.08601:1584 85.10162:2802 91.05477:2262 93.0702:1610 95.08596:11041 97.22699:1210 109.10147:3289 111.09171:1541 182.68901:1542 211.20531:2873 229.21638:1592 285.24191:5473	10717442	10956292	11438513	11785276	11864085	11687535	11833150	12489716	10691377	9676044	10671777	8982450	12387895	11749649	10925052	11496010	11954902	12015854	12744628	12582881	12492314	12965578	12923917	10585408	8141588	6273714	7698450	7557236	11686945	11540556	10926121	10804487	12716547	13073760	13563436	15019809	8843644	9497358	8808673	8825530	7662884	6384309	7762416
Monoisobutyl phthalic acid	223.096	C12H14O4	RZJSUWQGFCHNFS-UHFFFAOYSA-N	63.8	223.09647:3504203 224.09982:620620 225.10318:127645	53.03945:1986 53.14204:1589 54.67836:1526 55.055:2438 55.94607:1622 63.26004:1580 65.03935:93597 66.3101:1632 67.05475:2770 68.46642:1747 70.47113:1674 81.0705:3252 86.01986:1723 91.05476:3812 93.03394:14006 98.03667:3085 111.04428:13025 121.02846:57600 121.03955:24895 138.14583:1926 149.02327:95196 167.03275:2860 177.05501:2298	27158120	30763140	24266734	25158658	24563042	24117268	23512016	23882702	25841696	27288928	25883002	25413246	27340210	25183896	25629124	26573748	25614444	25497278	26213650	25609454	26758106	25061358	26090358	25855154	23957424	23697570	24120590	23362280	23740978	23701508	23271166	24607808	27155012	24808872	25132614	24018552	26447848	23446566	23516930	23321834	23556738	22776326	22759772
N-3,7-Dimethyl-2,6-octadienylcyclopropylcarboxamide	222.185	C14H23NO	UKNMSFRSBQONET-FMIVXFBMSA-N	56.1	222.18526:1459627 223.18861:601708 224.19197:64769	51.11543:725 53.03944:1620 54.71363:661 55.05508:3572 56.96568:1355 57.07063:1588 58.06596:790 58.23614:644 59.84541:708 61.90697:622 64.88456:829 65.03938:1873 66.89304:734 67.05499:3536 69.07031:1471 70.06573:2228 79.05486:5655 81.03233:686 81.07037:1403 89.03895:1290 91.05472:24164 93.07038:4424 95.04968:3491 95.08587:880 103.05473:4210 104.06239:2042 105.0703:18248 107.04929:3038 107.08572:32…	7813650	8057431	363205	168978	165493	190561	248602	191991	8433233	4875124	9400646	8275102	8008961	9573504	6474936	5101524	540316	9793091	376530	430162	154129	246089	276955	176747	255651	177688	180465	128615	286377	151334	209119	111715	156795	154595	179828	40766	173239	233667	164075	170311	299269	54313	138844
N-Acetylglutamic acid	188.056	C7H11NO5	RFMMMVDNIPUKGG-UHFFFAOYSA-N	61.2	188.07071:64764224 189.07406:7887791 190.07742:438923	52.00486:46863 53.00294:40531 65.03934:102709 67.28163:40619 89.03903:210298 90.04707:66241 91.05479:2094991 91.06055:103571 91.33914:45523 95.16045:44134 107.24556:50556 115.0545:1456163 116.06216:202196 117.05759:749889 118.0654:1192022 128.04973:78290 142.06549:248906 143.07314:517781 144.08099:61223 146.05991:158382 166.33539:49880 170.05984:55657 186.32607:58371 188.07147:72194	88017104	599217664	874607232	592604544	732923008	695437312	770229952	680671424	618388352	508516448	826960000	246710256	855802112	1226984960	764553088	762000256	752293056	815172224	757252800	96004488	1683405312	1002435136	292267872	726496960	1002542720	897122240	835506944	980354432	796876480	283113568	2005521408	433141856	398520128	1772338176	985254144	1284244864	1058119296	1030256320	1423738368	1035040128	155050016	142162672	162943552
N-Acetyl-L-alanine	132.066	C5H9NO3	KTHDTJVBEPMMGL-VKHMYHEASA-N	60.9	132.07674:20291058 133.08009:1233333 134.08345:115297	54.04127:4567 57.93564:119113 59.93106:49462 61.40184:3801 64.13393:3995 74.93828:6326 89.96419:4540 90.0554:6723 115.96413:10166 116.97221:27770 118.96756:10971	48563028	90871528	112503224	111387424	109280160	103344728	118631056	98666552	96366528	80148320	85061112	95824568	100625032	119617888	110275352	96004048	125675760	97933296	105152616	102482376	101645712	116730384	96507560	135109104	102741992	93618800	91710928	97591592	88001256	88739560	79671240	112340792	102727024	93519048	85243440	97900344	78536656	100165952	84676088	75278816	97725440	86566136	116679912
Na-L-Aspartyl-L-phenylalanine	281.113	C13H16N2O5	YZQCXOFQZKCETR-UHFFFAOYSA-N	64.8	281.11328:6140254 282.11663:814583 283.11999:156938	60.60031:3831 69.0706:4561 70.02948:17667 74.42785:4140 79.05482:9604 87.5544:4387 88.03988:73305 91.05476:84976 93.07019:12834 94.39162:4772 103.05463:77520 107.04916:10129 120.08099:310175 122.04247:4353 130.06526:27742 131.14191:3870 144.08063:12447 154.06506:7021 166.08646:23108 175.08635:9181 182.06026:5848 198.76889:4739 200.07054:14719 216.25404:4388 219.6618:5742 221.09119:5889 235.1073:5…	62068852	8198969	129615568	56251232	90047336	42081632	83856608	49858856	67892744	49639064	69395584	6986510	53852776	80093656	118699072	65126764	20768592	64892008	55091336	123802504	109818736	55187232	54894172	60218804	70156568	80291872	102542840	71706080	105435272	72880720	77832848	89115200	98845720	90955728	186342160	18169776	87608416	15463614	13651958	55078576	9184799	34584904	31678970
N-Arachidonoylglycine	360.254	C22H35NO3	YLEARPUNMCCKMP-DOFZRALJSA-N	58.2	360.25659:3818381 361.25994:871275 362.2633:284581	52.59293:2022 55.05505:21910 56.05035:9056 57.07067:15729 58.06591:2094 58.45018:2298 58.99578:27092 61.01145:5511 62.00677:2598 67.05495:21342 68.05022:3192 68.74776:2625 69.0707:19668 70.06602:4452 71.04971:2744 71.08606:4895 72.04509:3078 74.00657:15453 76.02215:8182 79.05481:9427 80.05019:6548 81.05788:3304 81.07058:20033 82.06577:5650 83.0819:2522 83.08606:14657 85.01113:6600 86.00647:24579 …	24275994	25616854	31547030	29971710	31094660	34863332	30807134	32913360	61413952	50888496	69653696	69839280	41893316	32596148	37202860	34295816	12655410	19137484	15590130	16955988	5477350	5141490	8884263	6728888	47325028	43831004	41334480	43256964	56926936	64448300	64406696	58235468	53714696	52474200	52960228	46205256	16292624	18086854	14158474	16200900	21968372	16417459	18238662
N-Decanoylglycine	230.175	C12H23NO3	WRRYZYASRAUROW-UHFFFAOYSA-N	53.9	230.17516:2284178 231.17851:397068 232.18187:131479	55.05504:15095 56.05025:6971 57.0706:2744 59.26589:1254 65.03943:3192 67.05492:30147 69.07056:5273 70.06581:5686 71.04982:13264 76.94744:1448 81.21523:1520 82.58294:1501 84.08125:16526 93.07011:4644 93.2864:1694 95.08608:14955 99.18481:1528 110.88433:1456 111.59608:1407 112.11227:7163 113.09612:4251 128.07037:5309 130.12259:30287 149.1349:1767 184.37009:1562 211.16069:1885	14443037	16467462	15610698	16197696	16723791	16107460	16234098	15812031	16144498	16599342	15394974	15623305	15372118	15463420	16252661	15491240	15314114	14806081	14779430	15726259	16241920	15329596	14845153	15637095	16162162	15380153	15784833	16335431	15927788	15086122	15943870	17253844	15340492	15175840	15646503	14838567	16005520	15997785	16049455	15375629	17418106	16598700	15727934
Neuromedin B (1-3)	303.166	C12H22N4O5	JVWPPCWUDRJGAE-JGVFFNPUSA-N	52.8	303.1373:2113282 304.14065:325873 305.14401:175011	52.64301:924 53.0395:1222 55.05511:5181 56.05013:1222 58.06596:1561 58.99578:15839 61.01142:1788 61.39452:1037 65.03979:1079 67.05492:4680 69.07068:4535 70.02943:1184 70.06588:7842 71.08619:2979 73.01116:1957 74.00642:1140 79.05492:4504 80.04987:1013 81.07047:4270 81.50048:1608 82.06574:2180 85.01112:3802 85.10114:1103 86.00643:2869 86.06063:6369 86.99048:9360 88.02212:2592 91.05473:7031 93.07027…	10522983	10810126	11014779	10744528	10403179	10634515	10748589	10499980	6882580	6385786	7517906	7047702	4478001	4497443	5133828	4452398	2131395	2799789	2348258	2543195	279118	168107	527661	301736	34419712	39676004	32943820	32639702	42403616	38495348	38833656	41143668	30412520	32585074	31978788	27861506	3360184	3743676	4387433	3292274	2454474	2477483	2614691
NG,NG-Dimethyl-L-arginine	201.136	C8H18N4O2	YDGMGEXADBMOMJ-LURJTMIESA-N	74.9	201.14731:46562740 202.15066:1025045 203.15402:67625	55.05499:2506 55.93524:3704 56.05028:7108 56.42121:1316 57.05807:2582 58.06599:2612 60.05641:6343 68.05009:2908 69.07071:13303 70.06585:118230 71.04951:1725 71.06924:2238 71.93014:1795 72.9379:4191 80.46021:1700 86.09697:18116 95.46689:1644 112.0875:2803 115.40861:1579 175.11827:1913	1530551	2023200	285421472	305879232	282418304	262150480	167392496	304466912	160104	278456	858763	889863	1003072	883622	1220003	11425813	6790639	9582200	6126472	8198322	5803968	3989768	3684754	1864069	56882840	40492576	54199208	34140620	26594456	21171258	15926092	27745860	14076537	19352292	12650751	16685655	42369084	26159272	40429484	26759288	1360270464	1713968768	1599853184
Nicotinamide	123.055	C6H6N2O	DFPAKSUCGFBDDF-UHFFFAOYSA-N	82.8	123.05545:360399040 124.0588:51448096 125.06216:4099892	50.01596:293778 51.02381:781275 51.72246:121260 52.01912:563059 52.03171:283951 53.03949:3015289 54.89581:151299 59.67614:147647 72.01858:164000 73.04654:161913 78.03451:797012 79.04211:285106 80.0501:3753699 84.77271:164433 96.04474:1457808 100.63744:181202 123.05556:831324	3250499072	3311787008	2585264640	2465070848	2158448896	2098677888	1831391872	1782589184	3599844864	3199329536	3170675200	2959067392	1346452096	2891564288	2830296832	2831826432	2680468480	2687990784	2594397440	2644848896	2732795904	2696537088	2714320128	2557908736	2728922624	2780395008	2662717440	2790842624	3187739648	2709647872	2658033152	2732950784	2683840256	3013014016	3118729216	2193877248	2398230784	2307933696	2241908992	2422709504	1886171648	1765183360	1943520768
N-Methylhydantoin	115.05	C4H6N2O2	RHYBFKMFHLPQPH-UHFFFAOYSA-N	64.9	115.03924:6879008 116.04259:1037563 117.04595:156816	59.52186:7914 60.02229:3384 62.24352:2849 67.1006:3416 80.3858:3912 85.24452:3330 113.04801:3713 115.07007:4074	37220452	43295300	51955592	58571244	57464940	52821508	52270756	59247172	45749492	46891620	49215272	48166640	53272576	49460344	55783392	53176812	58298076	59381516	55771516	60006156	58885984	63404352	62341480	61557448	54092964	53984428	51888192	52910556	59860036	53754244	58348148	60265708	54914572	63140860	57562044	56146212	55816680	56636156	60070224	55737600	52974628	55540108	53029276
Norartocarpetin	287.055	C15H10O6	ZSYPIPFQOQGYHH-UHFFFAOYSA-N	75.2	287.05182:34249540 288.05517:3979581 289.05853:2788687	59.44678:21410 71.4011:18564 84.5976:24979 113.03771:22232 119.36793:25408 187.1209:24110 287.05087:228483	153720128	153815920	155759872	154779712	151760272	156145760	158199248	155025920	151115264	144838016	151216432	145190592	165836720	151341776	157879264	165419088	149914352	152414464	150437568	161680000	151788848	158719024	166952320	165592832	167591280	160392080	150756864	134455488	154254736	149422848	144259168	154103968	155799536	156825184	151968832	146224352	158445424	145117872	236029552	156972432	171060288	152963536	141574944
N-Pentyl benzene	149.133	C11H16	PWATWSYOIIXYMA-UHFFFAOYSA-N	72.8	149.13235:7490409 150.1357:1007712 151.13906:1574144	51.02165:2419 51.02382:13633 53.00312:5427 53.03947:38359 55.05511:20927 56.228:2694 65.03934:26648 67.05498:33914 69.07047:7552 71.93:3107 72.93832:3166 77.0392:5690 79.05492:56532 81.07059:22450 87.71773:3048 90.87918:3299 90.94893:3384 91.04948:3660 91.05476:42485 93.07035:13489 95.04967:31119 95.08597:3827 105.04512:9142 105.07016:7591 107.0858:9425 119.08468:3200 132.80827:2887 149.13298:4248	66908600	65650712	64442584	65292012	64151056	62331356	44543740	64603048	26069386	21991016	30577980	23489890	16954210	11953849	14258312	10850116	14669450	13646097	13089588	11685789	7114766	8122274	8938555	6623197	71415816	61949368	68800560	66679268	23097978	37796848	35580688	36303548	24143714	19095904	24557928	25801938	43827792	51631108	64107840	58174580	109954456	170424224	168839184
N-Phenyl-2-naphthylamine	220.112	C16H13N	KEQFTVQCIQJIQW-UHFFFAOYSA-N	53.9	220.09679:4000848 221.10014:583769 222.1035:0	51.02385:2883 51.76281:2038 52.82563:2102 53.03947:20133 54.08205:2134 54.53446:2190 55.01873:6691 65.03922:5993 68.05033:5751 72.04514:6742 76.16104:3207 79.05028:5497 79.05488:108147 83.27841:2493 91.05469:53118 95.04951:26835 103.05465:92613 105.04506:12937 105.07024:123232 107.04967:6308 110.07112:3394 115.05424:6191 117.07011:3151 120.08076:5928 122.95283:2458 128.06216:17942 129.06987:7649 …	28353426	27378404	26786216	26715454	26664184	26625800	26799770	27447828	19284708	16550610	21760082	16404808	10069324	8891817	8114644	7434592	4527372	5638208	4816120	5369144	1912810	867013	2483324	880124	34239808	30639362	32598456	33209950	18544658	19055534	18431458	18687004	11952356	12646659	12569934	11455553	42344376	37676628	42216868	40268580	51562500	52023400	54399536
O-Arachidonoyl ethanolamine	348.29	C22H37NO2	DLHLOYYQQGSXCC-DOFZRALJSA-N	50.5	348.27444:16586667 349.27779:3307102 350.28115:2962238	55.0187:6294 55.05508:33763 57.03434:6321 57.0709:2213 58.23511:2301 64.46603:2563 64.85096:2293 67.05502:51986 69.07076:16049 71.08625:7304 74.19264:2473 79.05486:20801 80.98098:2079 81.06612:4626 81.07051:48219 83.04965:6657 83.08609:22181 85.06535:2669 91.05476:11113 93.07035:31422 95.04972:3831 95.08585:14812 97.06523:8275 97.10157:10271 99.08081:3094 100.47211:2656 105.07026:9367 107.08607:1…	92584928	95658240	90990128	92369512	90973032	90597480	90587608	90518984	34606492	28656040	42093620	31939524	20561266	18582400	16939082	16734690	15302192	13871659	13569840	12196294	7777722	7268172	8690094	8006605	101178952	87815928	95820392	93357136	53399680	54096024	50289560	53016372	33097458	35612308	33687440	33553846	95812384	81615184	97869056	90304112	212603664	225196304	225620880
Octadecanamide	282.28	C18H37NO	LYRFLYHAGKPMFH-UHFFFAOYSA-N	62.6	282.27924:2926890 283.28259:832259 284.28595:175526	55.0551:31943 56.05036:7718 57.07072:6555 58.02964:1694 60.04519:3408 67.05501:19809 69.07067:13404 70.06585:1768 71.04984:1563 71.08624:2451 72.04531:2203 79.05492:11206 81.07054:11663 82.06555:2309 83.04965:2920 83.08617:4011 83.98046:1417 91.05482:2481 93.07054:7609 95.04982:2334 95.0861:8427 97.06549:2372 107.08566:1942 109.10165:2591 134.09656:9490 138.49847:1492 264.2677:3944 282.22272:1841…	619192	1198705	16489367	15968588	17138300	17647838	17511984	16925786	16178311	13062351	15717617	14413425	349279	462819	630408	340195	205610	65556	150241	216340	154521	223599	2066028	210570	28611012	23341576	26148336	26176236	12594939	15330376	13573360	12505566	6895488	7219814	6536841	6500946	22435716	21376416	20463294	18535824	44727568	48852924	48058524
Octadecenoic acid	280.241	C18H33O2	LKOVPWSSZFDYPG-MSUUIHNZSA-M	53	280.26349:5774336 281.26684:2886898 282.2702:559170	53.03953:5239 55.01871:4597 55.05511:82445 55.20695:2470 57.07076:21434 67.05501:68498 69.0706:51102 70.06576:3219 71.08606:6036 72.08144:5438 75.82574:3121 79.05486:20439 81.07053:58296 83.04941:3646 83.08628:23045 84.08142:5998 86.06059:7092 91.05489:18368 93.07021:22681 95.08602:34463 97.10161:10215 105.07016:10962 107.08599:5820 108.54635:3793 109.10127:11388 119.08585:6981 124.99068:3019 132…	34445820	36577768	34485648	34087136	32198366	32845834	32917204	32509870	23155878	26119072	32280064	28032802	40369564	34527192	31396340	41037652	39449792	37034356	36845992	38552748	45016684	36159516	35804284	35381280	23016424	18750916	21699220	22034814	27016992	24048830	27873188	22932068	32935162	31188204	32078612	32386152	27216766	27642748	21448280	27898740	19594828	18836006	23263412
Oleic acid, from tall oil fatty acids	283.263	C18H34O2	ZQPPMHVWECSIRJ-MDZDMXLPSA-N	91.9	283.263:4562087 284.26635:878517 285.26971:0	55.05511:32372 57.07064:15989 57.23703:1962 67.05493:10009 69.07058:25365 79.05473:10730 81.07048:12222 83.04972:2654 83.08606:10979 93.07027:7427 95.08573:6067 97.06512:5414 121.10101:3235 124.33552:2421 150.59262:2452 151.26221:2750	25007104	25461616	25112384	24495644	24066164	25285720	24251684	24656432	22222684	26612718	23944526	24407636	24871890	22620438	24631546	23620566	23389486	24289346	25135434	24791486	24271696	25074146	24884994	23686436	23106490	22773258	22247434	22674992	25814428	26059176	24551322	25162402	25668268	26618506	24362836	27801674	22604164	24432464	25005818	22880378	24863614	22131826	22205802
OPC-6:0	267.195	C16H26O3	WIJWBOWLVOOYFR-BDSSXFGHSA-N	58.7	267.1954:2415329 268.19875:673270 269.20211:310636	52.8875:1249 53.00291:1964 53.27619:1575 55.01864:2893 55.05506:10680 55.0573:1436 57.07077:3266 59.05002:10737 61.04442:1551 61.85003:1283 65.01443:1772 67.05493:9935 69.07062:16546 69.74651:1347 79.05489:9039 81.07067:8598 83.08585:2076 91.05476:10396 93.07027:8629 95.08604:19365 105.07024:13257 107.08586:15043 109.06526:1978 109.10136:4253 111.08032:2259 119.08569:17069 121.10118:7492 131.0856…	24627452	27760600	27698762	25983078	25518538	25562528	25031350	25127680	26360208	23656718	25123136	24384774	23286498	23961378	22597660	25091220	26177940	24455758	25900550	22923412	25892748	25396950	24467350	25013348	26109770	24872280	25316614	25751532	26057474	23559728	24633570	24749746	25128192	25066964	24362556	24987118	25487394	24348858	26080896	25237248	25410376	12808384	27088578
orotate	157.024	C5H4N2O4	PXQPEWDEAKTCGB-UHFFFAOYSA-N	46	156.99071:2398016 157.99406:232003 158.99742:1996095	53.15403:1714 53.70692:1458 55.05499:2261 56.96554:4548 57.9356:71218 64.02115:1576 65.47216:1591 68.09662:1490 70.06583:3065 72.93757:1910 74.10814:1546 74.93822:56240 92.94861:18166 110.95878:2394 115.96428:6604 116.49287:2304 118.8821:1831 132.92734:1594 133.97438:3051 152.6228:2373	17931892	22247290	26244578	12085368	13821817	12086360	14283684	10949932	4717500	15335362	8542460	8616349	17235524	8157815	13493923	7304752	10901808	11831989	4736438	4891398	16246650	12231809	5527244	4270928	11859552	8160833	11106505	12707298	6152259	12987132	7634795	13587907	5101211	12279284	5131256	9365747	12542534	5016049	4713506	14180185	5808850	8244602	6068840
Oryzalexin F	305.248	C20H32O2	OJSKJQFODPKTBT-QNSYIDHGSA-N	55.3	305.24719:4937677 306.25054:1077301 307.2539:212018	53.03936:10221 55.01868:3897 55.05503:22596 57.07074:2985 59.40594:2388 67.05499:36646 69.07057:9973 79.05486:52608 81.07053:30406 83.08604:4479 91.05475:40847 93.06492:3462 93.07039:58620 95.04979:5748 95.08591:15172 105.04496:6694 105.07008:13901 107.08581:22254 117.07042:2895 119.08539:7884 121.10127:11511 131.08504:2690 133.10141:5654 135.11716:4266 147.11603:3647 163.14807:2883 234.15654:252…	37999256	37019608	39372668	36079112	28444576	34756640	35251932	34677580	19420852	15471009	20462440	20370752	12253480	10501533	10346756	10577890	8204848	8566478	9936724	8593086	3423919	6800346	3977201	6156009	66584652	62280156	64098984	62962572	38009636	37692428	36077652	37398000	21527042	24759762	24133140	23981192	37002656	23619044	34950760	31479082	39062012	38330524	39469556
o-Tyrosine	182.081	C9H11NO3	WRFPVMFCRNYQNR-UHFFFAOYSA-N	81.8	182.08112:116479944 183.08447:11313674 184.08783:1947503	51.0238:245435 51.61082:48856 53.03946:811835 55.01861:80405 65.03933:1514394 66.33129:59057 67.05508:139545 74.02734:47726 77.03907:323017 79.05471:101889 80.99688:52113 83.65716:55658 91.00913:56327 91.0547:6252912 91.9748:58227 94.04167:104485 95.04363:121145 95.04955:2029945 103.06577:69855 105.04533:345912 107.04947:1134555 117.05816:64677 118.06522:85633 119.0493:718168 119.49374:57944 123.…	605657600	587116416	556791168	569328960	525921152	517723200	501730112	514340352	965058496	905219392	940805440	936259136	1031708160	995353152	979369600	1013241024	1140195712	1123836032	1115083392	1115142528	913345728	907865088	891459008	892322368	656229632	701056320	728035584	730959872	864643904	802595200	834001856	849994112	917879104	955755008	1019967424	881192192	535867360	558762048	583130688	496831872	71849512	73459984	73175008
Oxolan-3-one	85.0295	C4H6O2	JLPJFSCQKHRSQR-UHFFFAOYSA-N	64.4	85.02907:3066412 86.03242:431941 87.03578:325625	53.00306:3165 53.24885:1340 56.96585:1604 65.53036:1428 73.65144:1433	17025750	11434047	25577128	6027320	29298780	33780840	23941608	7103182	12083374	9597561	7438094	12154453	11982262	10587615	8748777	8538216	7594790	6891160	9673200	9184518	3945472	4480872	25603292	13708619	27717712	30501214	26118592	12550642	22043530	12831253	7989626	20715682	7128819	7688441	6407979	3170958	5823026	4382990	20065422	21512446	8491625	28651106	27871340
PA(16:0/20:1(11Z))	701.513	C39H75O8P	GYKMYGYVNHEGRY-OTMQOFQLSA-N	60.7	701.55865:4359478 702.562:2155662 703.56536:407703	56.63284:2422 58.06654:4498 60.08144:15001 86.09706:61265 102.96302:3349 104.10764:15241 105.19229:3324 117.7009:2825 122.19729:3382 122.41967:3129 125.00002:26230 152.40474:3187 184.07336:1568575 190.77809:3289 262.25351:5147 301.06494:3248 683.54913:4088 701.55908:215006	126691	2992913	43690284	31473154	54992804	25256378	28540828	38588632	2453647	25519950	3828684	7409190	41945864	43826068	28591460	57171296	36507688	34239696	50245000	8527605	36285264	48638152	48355740	11126732	31624222	30724830	48451056	7796428	11392177	45036444	55037492	26603644	24198934	30818768	39443772	20233440	12504832	57800416	11923426	48992100	50787256	24658032	16255867
PA(18:0/18:1(11Z))	701.513	C39H75O8P	OKYLRIAQXGXJQW-UHGNNPBBSA-N	62.8	701.55939:3714405 702.56274:1753744 703.5661:428868	51.35651:2520 58.06645:4248 59.0742:3827 60.08165:11602 82.80723:2956 86.09711:60346 96.88325:3509 98.98493:3412 104.10756:15558 114.78824:3558 125.00033:17268 146.03485:2967 146.11725:3352 181.90146:3163 184.07346:1433244 304.70575:3527 437.46558:4048 701.5592:203738	139174	7553076	45400892	13717420	28435006	15518336	53191184	8819974	42174200	16295893	19163866	32278124	18269382	33753564	15739811	8337126	11293723	11881117	11726460	14071801	19719112	12451945	9420442	13492694	18837548	8145414	17441454	8942516	9617388	15389325	17504998	15673980	5183784	30666102	5489162	27330598	8170920	9666136	20247006	9201248	11100789	6786640	12989958
Paullinic acid	311.294	C20H38O2	URXZXNYJPAJJOQ-FPLPWBNLSA-N	76.3	311.25766:3214452 312.26101:826475 313.26437:87096	55.01854:3526 55.05508:64944 57.03441:17047 57.05768:3094 57.07074:24600 59.15232:2805 67.05495:31180 69.07066:46864 71.08624:5788 79.05492:14643 81.07063:22857 83.08615:14430 93.07013:10702 95.08579:13998 97.10146:7060 105.9801:5557 107.08629:3636 107.9752:3157 109.10146:5437 121.10172:4382 124.26065:3345 129.19257:2896 190.92447:4948 201.94135:3397 213.94086:5014 217.71414:3071 217.95242:3113 2…	23018440	24799234	23401850	22092108	22355368	22353548	23074422	22310854	23076076	20012170	23243078	20156012	29207256	23917038	23496382	25732982	25301214	28528156	29132816	26491824	28427842	27075312	28927308	24077214	12247435	10130846	12150379	12993208	21569784	19093072	18210074	19822320	24618210	24930086	25131552	28057768	16032276	14848188	15854678	14878978	5660993	9103615	10149493
PC(15:0/20:0)	776.616	C43H86NO8P	OUQNLKQTFDIKCN-VQJSHJPSSA-N	81.8	776.57922:4746902 777.58257:2273350 778.58593:818258	54.04124:3570 60.08152:12486 67.05514:4106 86.09692:45095 104.10748:25015 115.4481:4483 124.99971:15433 135.24362:4664 148.57103:4455 165.92323:5180 184.07324:1821747 185.07672:13290 186.07831:5806 352.53183:5051 471.15244:4870 676.49365:8298 685.93854:5060 736.88361:6904 758.56873:9617 776.57886:430269	34576144	31465630	30203682	27882794	55993940	51841260	17103486	21570764	16193820	4974302	22115092	15165764	2924928	7045474	6703014	2189942	2050463	5432896	3087399	2982873	1323484	2650091	579240	1001324	35055972	51562916	33403950	15213440	17768714	15659846	2369658	19188404	4119420	9119616	9040708	9310072	19264126	13223076	19066662	16360238	96815632	136461232	95872296
PC(15:0/22:0)	804.648	C45H90NO8P	QIDZFMDALJEYDR-VZUYHUTRSA-N	73.6	804.57361:854296 805.57696:365865 806.58032:119671	60.08146:1669 61.12961:1289 61.88578:1183 66.70419:1415 71.08614:2293 72.72992:1425 85.72523:1497 86.09681:7559 95.08562:2416 95.18909:1984 104.10718:5354 114.06634:3969 121.1014:1966 137.1488:1527 144.11496:1580 184.07324:344832 185.07664:7568 186.07768:2282 273.02182:2166 441.1861:1819 675.05267:2020 737.06818:2606 786.56366:2479 804.57477:81328	7203892	4728358	4239478	3846172	5059524	2581880	5357132	7059268	1426714	3113399	2572660	1582181	875244	732418	427883	526936	176430	232273	433149	808947	404285	187431	475139	198387	4444642	12656219	3673153	7205986	1100980	2929818	1757651	1498152	458499	765426	717448	1111277	2138631	4009656	6488799	1743563	17241028	20982054	15357874
PC(15:0/24:0)	832.679	C47H94NO8P	RDURBYLGLCHSPP-WBVITSLISA-N	78.3	832.63501:3047394 833.63836:1511890 834.64172:390714	60.88498:1646 63.14281:1651 66.40421:1428 69.07056:4354 71.0862:39732 73.06547:15886 83.08607:7445 85.10169:30862 86.09708:4367 87.04459:21050 89.06021:197144 96.52604:1814 97.10155:15598 99.11721:7842 107.07058:5882 111.11702:8003 113.13255:2991 117.09116:22966 125.13272:2496 127.14831:3603 130.08624:2473 131.07063:9489 133.08594:118032 141.16403:2175 155.17934:3201 159.10062:2213 161.11748:4136…	21340178	22200534	19665832	21112206	21382162	21084306	21392336	21879772	22731850	21401070	20991142	21633422	21122820	22596928	23002560	22017934	21470150	21422896	22963042	20793316	22604008	22643144	21038152	23411750	21308812	20343846	8997162	18944050	22038176	17592120	15042916	19553290	19893470	17107366	18100058	24117444	20924916	20432042	20371568	21527826	13773640	20220644	18596004
PC(16:0/18:3(6Z,9Z,12Z))	756.554	C42H78NO8P	CNNSEHUKQJCGTE-RRHRGVEJSA-N	70.1	756.55261:6960644 757.55596:3257380 758.55932:1605575	58.06643:5241 59.49374:4381 60.0816:16691 62.89906:4117 67.30296:4899 72.25158:4046 86.09692:66378 98.98518:5757 104.10723:16104 108.18916:4600 124.99989:20409 137.09673:4744 184.07315:2232656 265.25644:6154 345.64273:4809 474.06921:5846 597.4823:6339 672.36371:5140 737.14142:7714 756.55231:470652	2005417	100410504	70842896	105978576	37060692	66679240	56134328	108058304	24644370	24706224	23587934	53378384	82712768	93642400	46654688	48611000	63827384	20441608	62320224	44964472	47715684	43414760	79737832	25329578	28606076	21568654	80727296	21389844	69311200	96485176	62459008	13729293	41856896	22494100	66867024	50209764	42487160	45238604	28016116	35638920	61482868	24274626	24582280
PC(16:0/22:1(13Z))	814.633	C46H90NO8P	BBIXKOPOMMUIOM-USYZEHPZSA-N	41.7	814.55829:2042458 815.56164:988050 816.565:1225192	57.96978:1529 58.06633:2222 60.0816:4844 62.57888:1490 64.22604:1838 86.0971:16492 95.08569:2408 104.1075:9417 109.10194:2195 124.99999:4473 129.0545:2170 135.11725:1869 155.0096:2245 184.07326:706523 185.07718:4955 186.0779:2652 444.74466:1845 554.18726:1825 673.50256:2405 674.44293:3552 737.11346:2373 778.52252:2310 796.54767:13770 814.55627:160875	15438452	14605789	10555277	4445715	12429786	13073960	12578394	12901096	8299273	10484706	15000624	5878498	4983272	4303292	1845306	2653126	1177156	1327521	3434144	2942178	735178	543086	734565	588066	18283606	7091144	23297574	16699264	7767796	9099163	7884328	8682552	1186209	4590606	5234972	4986610	12180352	6896617	11006848	11731535	15162772	14351621	22853562
PC(18:0/18:0)	790.632	C44H88NO8P	NRJAVPSFFCBXDT-HUESYALOSA-N	73.4	790.5567:55250164 791.56005:26745636 792.56341:7239645	55.27011:35217 58.06641:95258 60.08151:87207 65.79179:44956 84.69766:40384 86.09698:460803 98.57592:51234 102.38611:48106 104.10737:280976 114.29752:51136 118.29949:43667 125.00001:135560 132.99313:45406 158.48083:48900 162.92967:47151 175.51273:41534 175.53453:39428 184.07314:21092372 185.0775:41097 408.5574:46272 527.26208:48569 636.04895:53610 650.43951:203713 658.22748:48405 690.46844:205224 …	483787008	437320320	323318016	58731184	220799392	276581408	57926204	193278832	43495376	32809478	45753632	172157840	90246152	73755184	71875136	66966436	58775960	48377756	56064328	54976040	27461064	38573332	29453316	27735600	394785920	330278048	75438112	510847296	211544640	152646960	150855056	197928576	99723384	114000824	114529264	106355656	181982384	240973024	207468960	37362396	529852096	247298560	570684352
PC(18:0/18:1(11Z))	788.616	C44H86NO8P	AEAMHDRXCYEOCU-HUESYALOSA-N	74.7	788.60461:4893740 789.60796:1639026 790.61132:8124806	54.90561:20076 57.07098:36988 58.06414:24984 58.06654:28542 60.08189:56925 65.57617:20403 67.72716:18528 71.08642:43334 74.24799:21470 79.0079:20875 83.66273:22169 85.10207:44888 86.09705:255271 87.04497:25144 89.06035:235733 96.07918:23920 96.08553:26155 97.10165:27314 98.98514:28331 104.1076:120850 114.82827:22380 122.95815:24616 125.00026:100166 133.08621:113602 146.47581:20490 177.11266:41989…	16652381	18382678	49495968	54745900	54955044	61753736	68058592	65307808	21281404	20563382	19992202	43206384	52336548	26823054	55565184	37948352	56982344	49041112	53573864	30655818	59713128	25361732	69595368	27044682	61943720	60640200	16754756	44386876	55502172	44449584	37004788	48705440	60002336	56191476	70717440	32609836	59648308	46205544	41198668	43866176	21385528	22484148	40363636
PC(18:0/18:1(9Z))	788.616	C44H86NO8P	ATHVAWFAEPLPPQ-HUESYALOSA-N	74	788.61475:2191402 789.6181:1154235 790.62146:524802	58.06618:3216 60.08143:3641 65.78262:1860 84.81282:1498 86.0969:18297 89.20642:2041 95.08562:2028 96.60194:1655 104.10682:5558 124.9995:5437 146.98149:4306 184.07324:830198 185.07664:13895 186.07761:5202 191.14426:1787 603.53735:4260 648.43549:2042 737.13116:3148 770.59351:9077 788.61353:145896	15800911	19599448	14872439	11273075	17147754	21733708	23378204	23142690	19307098	7045870	12420158	11564631	4981254	881807	7131133	7328694	10110418	5691280	7317408	22876004	7315367	3936689	17511714	22960532	11959013	27960476	27962460	8556809	18972520	15119473	11219049	8574922	19250596	6158480	18183340	21932038	18079716	20671632	12239301	7259372	18014510	29221272	17400434
PC(18:0/18:2(9Z,12Z))	784.586	C44H84NO8P	FORFDCPQKJHEBF-HUESYALOSA-N	53.1	784.5838:19642634 785.58715:9764819 786.59051:5022372	58.06628:26295 60.08169:41676 65.90012:15203 67.71415:14424 77.85345:14305 82.28403:14271 86.09692:224449 98.98547:17745 104.10735:59518 124.99985:52331 151.88304:16694 153.80673:14080 158.39551:16669 184.07332:8106322 207.43719:19519 223.78932:17693 331.65109:20308 367.72485:17963 737.0127:24121 745.02997:19441 775.18939:21468 784.58435:1707182	7164097	2800958	40478532	39763956	85808216	295922528	69667712	61939736	3101051	66600512	170551056	199678432	209239488	27109536	167583952	26713208	126523680	86251248	27327444	129478904	290986528	231679456	94002112	154706992	196727168	52864624	47199148	237842864	39284388	212358848	81682160	98887248	279100576	46315212	92825968	68146248	32399956	40889708	98809152	64667632	89609936	116362112	74056712
PC(18:0/20:1(13Z))	816.648	C46H90NO8P	JYMPBNUSVAGSEH-XMJUQRDCSA-N	62	816.57428:3542602 817.57763:1787750 818.58099:693515	60.08154:6666 61.718:2278 70.00476:2359 86.09692:30783 88.83294:2164 97.10143:3495 98.98496:3208 104.10729:14648 105.28791:2419 119.30248:2551 124.99994:7783 148.85486:2382 154.50336:2214 184.07333:1116461 185.07681:10964 225.31149:2512 253.11809:2513 341.30597:6712 657.51044:4381 676.44855:3372 716.47943:3518 736.99927:4381 780.52795:4119 798.55573:19092 816.57312:232383	61472660	61326924	41812164	44505120	38667432	33203234	37096740	42451936	8096250	25643656	20083030	20093668	16597538	6904026	3958198	5599840	3969274	4526138	5562649	4216488	2359155	3213213	2710990	1947402	36612560	32618574	49257880	39526540	22373122	13356306	36232664	11447815	7555686	15320577	10874272	12837350	35133852	28679762	28645266	13470526	91785608	61487792	95283392
PC(18:1(11Z)/20:1(11Z))	812.617	C46H88NO8P	FSKYBHNTCXNMES-USYZEHPZSA-N	40.5	812.54144:2185693 813.54479:948358 814.54815:1363215	59.0504:1624 61.40138:1510 63.09077:1639 71.07384:1724 86.09703:39998 104.10745:3230 126.27297:2021 146.98195:8338 184.07347:237542 185.07648:7060 371.98413:2072 497.22861:2167 545.41211:2152 568.7702:1963 629.47528:134518 737.07648:2491 750.51617:2077 753.33771:2612 753.46759:50559 812.53485:147819	10348760	12388067	17383692	9355510	17068168	17286614	12620070	17967684	7253216	6337308	13023240	9123571	6958470	3538692	4236272	4232697	3956650	4714118	4231838	3882673	1851852	3285554	3369630	1577323	25247898	22931974	23746580	23426986	14474205	15295310	13569524	5798171	7189722	8839155	8707383	9040978	16809972	12905932	15403588	13667725	32398562	33297790	34798064
PC(18:1(9Z)/18:1(9Z))	786.601	C44H84NO8P	SNKAWJBJQDLSFF-UHFFFAOYSA-N	85.8	786.60004:5250757 787.60339:2901964 788.60675:875158	57.6641:2998 58.0639:4238 58.0664:9464 60.08139:10327 83.89279:3868 86.09702:56870 104.10728:11981 118.40283:3555 125.00017:22313 146.98219:7294 149.69888:3645 181.82736:4622 184.07329:2021740 185.07678:22149 186.07654:4658 239.46512:4741 301.96439:3995 380.18445:4056 504.34705:5255 522.35486:5852 603.47876:5645 736.97778:4819 768.59186:6856 786.60193:426851	4814261	9185857	32983228	35684380	44884516	52111904	47212004	49694680	7551840	850578	1366718	42976460	40367084	50159304	30837620	49711016	50904256	47398624	26223434	60453636	41569936	37206624	40527704	60394332	53132008	45737904	44768668	28019184	39764228	66466500	30090396	17540536	56220596	48056612	52974252	49957860	40940320	25457730	37611880	7611836	12303988	29382432	17323614
PC(18:1(9Z)/18:3(6Z,9Z,12Z))	780.555	C44H80NO8P	KATPUHPZOZWFBR-HUESYALOSA-N	68.2	780.52832:1543984 781.53167:680915 782.53503:883289	59.04987:1614 62.51821:1722 70.07521:1811 71.07358:4348 71.08588:2619 72.27851:1774 81.07031:3188 83.08601:1953 86.09702:67260 86.31609:1604 94.58132:1754 104.10676:3742 109.51823:1909 124.99962:3011 146.98137:8190 146.99142:2051 162.95573:89373 184.07339:213925 185.07425:1990 236.20404:1684 279.2673:3429 288.2818:2137 468.21927:1742 488.04105:2038 524.89368:1971 577.93756:2103 597.46588:6392 721…	575574	3122180	10280167	2607352	20115410	17081724	8732757	17014564	6084578	5562825	3810538	5147480	12398728	8981474	5124534	11812333	7001140	4356532	9428263	7015612	14437788	10642244	6612496	11030539	2590096	5572829	2475328	2763605	8231169	19583098	18449150	18176846	18808640	17980260	18260580	17109598	5726156	15241232	13188360	4219028	6543894	10350887	4037048
PC(18:2(9Z,12Z)/20:0)	814.632	C46H88NO8P	IMVSFXGBZBLWFA-USYZEHPZSA-N	59.2	814.55756:1454821 815.56091:772262 816.56427:803589	60.08164:1844 69.93134:1698 81.07035:1693 86.09705:14771 104.10739:7829 125.00023:4532 184.07338:510612 185.06247:1678 185.07607:10072 339.29086:2287 530.3219:2060 626.16278:2018 655.49084:3122 673.50385:2014 737.13361:2817 778.52747:2987 796.54865:8487 814.55505:96138	14995876	10071059	7542212	10500484	9699943	9774704	12815506	3749558	12051232	5465938	5464520	4424462	1987594	2359688	2489980	2071972	984454	1153930	900384	787405	830790	269125	791338	1101770	16462877	16766375	13549215	11288417	4172565	4596226	4143416	7870454	1846390	5333846	2499658	2181716	4311926	3499887	4436751	5488816	17005030	23455688	27842690
PC(18:2(9Z,12Z)/20:1(11Z))	810.602	C46H86NO8P	OJHJKEBRZSDTTL-USYZEHPZSA-N	53.4	810.59973:1753676 811.60308:1034001 812.60644:347097	59.141:1453 60.08158:2193 65.90827:1396 70.16655:1587 86.09699:17133 104.10738:2529 118.08654:2567 125.00014:4630 146.98149:4503 152.01637:1611 156.6942:1714 181.00302:1817 184.07332:607127 185.07657:4152 212.57083:1726 223.81982:1955 403.06174:1976 436.52673:1977 522.34814:1814 538.99072:1922 621.01166:2243 627.49628:5484 751.495:2290 810.60059:137878	208708	1602563	9520135	28406132	8003172	11090022	13087542	13996544	2136640	8096570	3621892	13609367	8128456	9595632	8873298	10751253	2229924	4525152	13927114	20097886	11465853	6921785	4880742	6486558	6800022	6372517	9925030	7411260	17960212	10884677	13378019	12101097	20010910	6844988	6925579	6176442	13589383	17610974	9022762	11277864	15447894	2634859	4549900
PC(18:3(6Z,9Z,12Z)/20:1(11Z))	808.586	C46H84NO8P	SVOGSAQWUMDSCM-USYZEHPZSA-N	52.5	808.56897:45803412 809.57232:22253674 810.57568:5904146	58.06643:34545 59.5822:14435 60.08145:48306 73.56013:13392 86.09696:120946 94.49106:16247 101.6247:17553 104.10727:113445 124.99976:37996 140.86624:16955 184.07333:7592858 238.24437:17917 379.37195:17353 396.8345:18985 442.20206:17367 467.85846:22819 496.34323:25267 547.86224:18682 635.70422:19162 650.44208:22427 690.46881:112066 737.15985:24980 772.54694:53651 790.55609:126654 808.57019:1817324	372902496	386048384	329024064	330509376	343268256	348677024	356055264	349583072	217107040	172159056	281166688	212068528	119543968	103221248	100719624	93823192	58435828	72097376	70346328	65090300	35967812	31320016	37297572	23628950	566912064	515130208	514520160	565823552	218853856	228090016	220379744	232469952	114045288	136978736	128015408	134061520	373090400	291910560	363391488	355285536	1015685504	1076166272	1091852544
PE(14:0/14:0)	636.46	C33H66NO8P	NEZDNQCXEZDCBI-WJOKGBTCSA-N	74.5	636.42358:1911294 637.42693:573227 638.43029:164731	50.92504:1010 56.4558:1249 57.07075:17332 59.05001:1969 62.99072:1198 65.7849:1251 67.05505:28551 69.0706:3110 71.04965:2122 71.0863:16494 71.42818:1271 81.07056:11552 83.08615:9000 84.43163:1372 85.06532:1824 85.10178:12229 91.89837:1502 93.07026:2192 95.08607:19441 97.10152:7885 99.11698:1797 101.32832:1452 109.10153:72205 111.08071:2241 111.11714:5396 119.08569:4296 123.11697:4394 125.13285:14…	20284134	20042338	20509054	19771544	22266344	22556212	23351492	24301972	21107402	19490890	23363766	21090866	13999323	5952160	14576544	11534067	7184572	8171432	4306586	4148187	1872155	1825942	2703356	1950368	48743148	47976460	48184152	50024216	28649610	30159736	27987230	28645272	13259056	14018940	14700680	13189359	30688332	31266662	32269944	29389014	36979412	40690424	38470404
PE(14:0/14:1(9Z))	634.444	C33H64NO8P	KKYHRRVXUVMRJB-QPLOXXCYSA-N	77.3	634.44415:11646409 635.4475:4414878 636.45086:1010942	57.68096:4127 60.08166:24939 64.27853:4800 67.05513:4352 86.097:110685 104.10732:15325 109.10141:23136 124.9999:32760 134.13295:4614 135.99248:4795 137.09506:4686 137.59743:4418 150.1781:5588 155.1073:6281 184.07338:1392761 278.97729:5048 367.90796:5167 394.19653:7087 493.38763:25273 616.40283:6394 634.44379:299627	137399968	145826272	118102984	112059712	114477832	110704080	103032608	106290080	148705888	124211696	164742128	115850328	73672568	67928248	68258712	59426612	46784788	54696184	55001304	43381096	15474322	16962450	16933002	21263768	209278944	207092656	195742656	212209296	60241972	107532584	92172704	97543464	55484196	59967668	65099592	35289944	180631616	164429168	196149312	172080368	204312704	205788144	212476192
PE(14:0/22:0)	746.571	C41H82NO8P	RUGZHLOPROZNNS-LDLOPFEMSA-N	70.3	746.60559:3592380 747.60894:1954092 748.6123:270565	57.03411:2249 57.07075:2591 58.06655:4797 60.0817:9293 71.08617:4184 76.02104:2550 85.31556:2559 86.09704:47542 88.34683:2593 89.06028:8786 104.10723:10798 112.86449:2737 124.99997:13049 131.36256:2900 133.08578:4357 137.92551:3271 184.07343:1425699 185.07657:11856 186.07852:3612 227.16988:2790 304.45221:2947 308.88715:3227 323.60574:3425 337.61319:3089 517.59467:3291 563.41187:4354 731.91943:307…	752113	691356	34210936	25856628	31617698	35083504	54810476	53869896	406924	217171	454895	807608	39957784	14237622	14555390	15738585	58738052	46992000	47482196	20563366	34401060	56569268	17629628	34399436	22164578	50987536	53456904	9372914	23052410	46790652	72732768	38002504	44243556	55133128	54630164	78692176	47665636	27567568	27881462	31388694	44222040	29899846	34507424
PE(14:0/22:4(7Z,10Z,13Z,16Z))	740.523	C41H74NO8P	KUPNWZACJRZMJD-SIOSMUJOSA-N	68.9	740.55865:2959295 741.562:1982850 742.56536:96241024	57.07053:2235 59.05017:2086 60.0815:6968 68.57118:2274 71.08616:4198 79.43948:1830 81.07033:2720 84.03002:1914 86.09692:27152 104.10716:4411 124.9998:8583 131.5759:1949 175.87199:2600 184.07321:715362 290.42487:2538 500.31003:2626 599.49567:3986 736.98846:4608 740.55756:155257	1135203	1124285	33635080	8084678	4210128	16839392	14006611	4375068	41277784	25562394	35687464	28346854	44974660	34537280	15179959	7177572	26891962	9849338	26968730	25557996	11207049	17606642	36425020	7757292	8111322	12961397	6505899	15841357	13807446	6663054	29320198	26003426	5526022	14355895	13547441	13841957	12086526	19999630	8305169	18776260	4899380	5460555	3429050
PE(14:1(9Z)/14:1(9Z))	630.414	C33H62NO8P	NMAFIXDXWCNTFK-HFQSORNJSA-N	64.6	630.4126:1236178 631.41595:472496 632.41931:165628	51.72819:1014 55.01869:3500 56.87379:1089 57.03442:1593 57.07071:3278 57.29879:1092 59.04996:2860 62.86691:1262 67.05492:6061 69.03394:1467 69.07054:4407 71.04984:2333 71.08613:1656 79.05482:5471 81.03436:3198 81.07031:8195 82.99857:1368 83.04971:1874 83.0861:4149 84.40569:1396 85.02894:21636 85.10149:1596 93.07034:4333 95.08617:10025 97.06508:4330 97.10165:3182 98.98473:1462 105.07028:4333 107.0…	9278957	9301223	6982552	7156396	7698328	7794462	7956598	8188772	7748668	3451879	9488298	3264436	4774935	4406618	4313487	3795849	5086972	4806780	4968881	3785156	3854780	3400516	3892461	2010926	19234066	19794650	19383304	20385740	15421044	13311771	10737813	12000557	6317748	7851058	11238100	9539251	7867500	6854025	11516389	7135926	8108403	8387578	8485935
PE(14:1(9Z)/18:3(6Z,9Z,12Z))	684.46	C37H66NO8P	GRLZPNRSNNMVHX-JFWNZQDJSA-N	71.4	684.45911:4080921 685.46246:1758669 686.46582:679653	55.05511:2421 55.27874:2174 57.07074:15412 58.06638:4713 60.04505:5776 60.0816:17812 67.05492:4029 69.07061:7530 71.04958:4166 71.08608:16359 79.8195:3027 81.07038:11025 83.08572:6356 85.1017:5439 86.09693:84478 89.8858:2341 95.08604:17767 97.10148:10923 99.08053:6372 104.10718:16980 106.00854:2292 109.09488:2495 109.10149:10969 111.11683:3927 118.36999:2230 119.08533:2981 121.06498:2853 123.1166…	24673948	24937508	13000851	12974039	14442867	14541656	15397745	15203231	21393970	13746555	21300850	12775354	9516913	7857942	8219433	7376758	3988395	8365067	5166665	6907907	6249178	5290008	2747301	2097107	31707826	31299752	32492052	33135744	25744904	22759338	20676972	21915684	12632334	15542981	18664148	19098046	19119952	15272289	23000678	15365749	11192439	9591130	10660759
PE(14:1(9Z)/20:0)	716.524	C39H76NO8P	HLDSVLSCMIYWMM-CAPKZEEOSA-N	61.4	716.58472:5008453 717.58807:184139 718.59143:41670	201.10585:18969 201.12386:18293 202.1257:2650 207.08664:2286 208.07324:2630 208.10873:5353 209.09259:9257 212.13951:2148 213.08713:21303 214.13121:1904 215.10271:4195 215.13829:3800 223.10788:6577 223.15553:9603 225.09851:15859 225.12:3779 225.15881:2216 226.11884:14771 227.10376:1967 229.09955:14699 229.11945:8126 230.11449:14817 233.09314:3526 233.11357:13686 242.15051:5706 242.1861:11481 244.1…	128455	552800	26522318	27255040	25590876	25326096	25196132	26501584	10972	171774	174833	314148	4819984	3243923	5347510	4602344	3950593	3477232	3360595	3590944	3171533	3757768	3240452	3292071	34050752	38931980	31001460	36392112	33862620	40061716	33124878	35614020	34363836	31719792	33257914	28139124	38837136	42842680	41160904	39958460	44419244	39825428	41134876
PE(15:0/15:0)	662.477	C35H70NO8P	SKVKIGSFTGVBOX-MGBGTMOVSA-N	70.4	662.47552:2729258 663.47887:1091004 664.48223:417450	54.85951:1715 57.58998:2365 58.06643:2873 59.95247:1740 60.08165:11490 60.08429:1780 60.10092:1738 71.52518:1992 77.49954:1751 86.09702:49529 104.10757:7220 111.40157:2046 115.47673:1886 123.4648:2088 124.99992:16179 184.07343:787366 204.24684:2192 252.23317:2311 394.1976:4011 450.09262:2177 513.16528:2253 523.04901:2145 662.47528:185547	5046408	15703187	27995080	17113338	27470306	28811524	31857436	29847814	21102314	13616118	49255784	36949036	16040493	13135594	7067502	12289538	2643758	4916138	6386309	11479637	5715697	5078857	3629348	1795655	57312408	54076112	35779756	53214968	21165524	30625562	11133114	14297045	13241852	11491708	14602429	14758554	44675856	41369024	46700040	40422624	40908908	24948992	50191144
PE(15:0/16:0)	676.492	C36H72NO8P	DCIHLTIBNFDPMW-UUWRZZSWSA-N	69	676.45398:2217400 677.45733:881362 678.46069:167978	50.48398:1091 56.2415:1281 57.07075:1497 59.6947:1324 60.08169:6708 62.88475:1484 71.08643:1712 81.93476:1411 86.09214:2447 86.09703:29700 89.06027:8282 104.10736:5575 113.96951:1719 121.06495:1747 125.00014:9927 133.08592:4253 137.66663:1621 162.18086:1612 184.07339:540592 255.25421:1567 259.64471:1801 302.98547:1858 384.27386:1599 676.45404:126052	17176836	27854642	23579816	24047938	24874898	24321698	13067016	24174990	10230135	14791378	28332364	23558322	8861793	6968670	10204197	8191748	10342227	7475236	6530844	5471808	1794566	5013702	6246029	4090207	40538316	38748532	20312070	36529100	19274932	10490300	7827390	19168086	7238404	9411945	7874362	8838893	39131340	18173482	42425144	36641948	56214044	28555854	51399544
PE(15:0/18:3(6Z,9Z,12Z))	700.491	C38H70NO8P	GWYYRAKVDNZTNO-XXMBNBOLSA-N	68.7	700.45435:1777696 701.4577:714969 702.46106:399238	51.18148:1160 51.25495:1432 55.18435:1511 60.08156:4459 63.32648:1368 71.07365:1875 78.77037:1425 81.0703:1943 86.09689:25109 95.08582:1769 104.10726:11602 124.99984:8557 149.13289:1638 172.88698:1633 177.09178:1694 184.07324:545671 193.50162:1754 219.10197:4256 333.48849:1699 395.31586:4548 447.61533:1670 470.95908:1601 474.58868:1766 503.43915:1755 559.39758:3990 574.492:4077 599.62445:1783 659…	11013719	11184162	7791763	7206371	7170635	6650820	6658776	6841160	10139271	9156870	12293917	8665203	5347528	4333024	5143204	4007650	4182226	4657109	4675650	3559199	3540081	3271735	3562132	2107384	19009540	19306688	18960590	20078698	13726736	11565126	11394896	12126896	5991320	7551064	9432491	8321302	9437928	7607033	11941690	7772871	3848314	4052248	4633664
PE(16:0/22:0)	774.602	C43H86NO8P	WUOUBQYGDGGIKB-VQJSHJPSSA-N	70.7	774.56281:4763144 775.56616:2187675 776.56952:1770779	58.06638:1935 59.04967:1813 60.08157:4027 64.73104:1490 81.07015:2189 82.84348:1580 86.09674:13036 93.85883:1746 96.65633:1881 104.10709:7160 109.1013:1969 112.44302:1519 124.99955:4358 147.11687:1964 184.07306:551310 185.07652:6627 186.07907:2687 271.49713:1698 339.28973:1833 526.72241:1947 615.49445:2321 633.50177:3301 736.91052:2838 756.55164:7882 774.56:126576	53236888	52175864	58430448	54952976	64989068	60412844	78570376	61974060	28320690	29352876	33946920	30730122	29175820	13800704	30568988	25903900	19604674	27320428	29607166	25165352	10568943	16622085	16017943	10253426	76629176	87275952	89042864	75385752	51519376	37917868	62295424	26122158	25981444	41085196	19864462	49299376	65480952	70868392	64501288	63015444	124005736	60718716	134483824
PE(16:1(9Z)/15:0)	676.491	C36H70NO8P	UOVVXDTWPXFSDP-NOLSVFIGSA-N	67.4	676.45447:2943314 677.45782:1227245 678.46118:2083977	53.36799:1303 58.06637:2898 59.05003:1525 60.08145:5442 67.24694:1451 75.75123:1452 86.09698:34087 95.08558:2063 104.10752:7961 111.11724:2013 124.99982:11151 148.89783:1781 184.07323:702211 185.07568:4141 228.20013:1805 242.9346:1546 300.21869:1807 315.12439:1613 433.58536:1646 515.33307:1641 535.39374:1684 676.4541:164079	18078762	19920664	16862398	16848498	15892539	15485367	14674961	15598779	15862171	13075175	21424084	15536619	3992904	2334537	7633024	2968937	4410626	6123723	3166156	2532052	3567547	3475092	1741265	819304	35990448	40301304	43885696	44923576	20480534	14422773	13498378	16450850	6950932	8888870	9449222	8056224	21800654	14283941	26602652	18326134	28943032	33323312	35626860
PE(16:1(9Z)/16:1(9Z))	686.477	C37H70NO8P	PGPMCWZMPPZJML-NAFNZUQFSA-N	71.4	686.47522:1458212 687.47857:659880 688.48193:680911	52.73556:1189 54.06266:1362 55.05494:1685 60.08146:6772 71.07346:1858 71.1672:1241 81.07063:1906 83.08588:1543 86.09698:27739 95.08553:2118 104.10719:8377 124.99992:6717 157.92162:1544 181.02541:1769 184.07333:506144 220.29366:1468 446.23242:2830 480.34924:2596 503.37115:4420 571.23834:1722 686.4751:132003	12861859	11025577	5736784	5539422	5982725	6375418	6168082	6517753	8378480	2378690	8346991	5084164	1714870	1437053	2055046	2260898	2629885	1372994	2454024	2006132	1038385	803508	1468204	840352	15917681	16936382	16050908	16777698	10147682	8616129	7729774	8222176	3960594	5138998	6191474	5960888	8524007	6228104	9898944	3691112	9122363	9905277	10355936
PE(16:1(9Z)/20:0)	746.569	C41H80NO8P	DWDUPRRUGYDGQF-QRMPNUHKSA-N	72.6	746.56915:8299182 747.5725:3715457 748.57586:979197	53.60513:3875 55.61792:3291 58.06651:8168 60.08157:15813 60.42:3776 65.90209:3762 69.49545:3697 86.0969:61436 90.028:4449 93.62272:3723 94.20123:4513 104.10725:14401 124.99965:15962 184.07324:2038293 185.07631:19411 186.07762:10934 209.62677:4138 306.34558:4378 366.98987:5098 425.74582:5568 496.229:5211 595.0946:4851 605.54431:7056 615.24469:5266 746.56909:445953 746.94849:13574	323150	772883	12772528	36755704	105333768	117042984	101767552	117043176	211130	36270536	7528248	9123363	49584208	87895848	73849976	64541092	63681956	81646704	13193928	69004552	15433562	18126778	16274702	25213668	28087524	58208012	34936072	54684884	73864888	17923734	33674360	47047080	110452872	97452488	39666108	30385540	78830056	11784794	39292512	22736640	80885816	78722432	22865662
PE(16:1(9Z)/22:4(7Z,10Z,13Z,16Z))	766.538	C43H76NO8P	RPHOMZKEMREJMO-FUFXABRCSA-N	68.9	766.57379:81774720 767.57714:42198672 768.5805:16030413	60.08158:114330 64.01668:37004 66.06448:36121 85.35444:42692 86.09698:620797 93.26244:44035 101.26455:42561 104.10732:75679 119.58683:39218 124.99953:217218 146.98154:193992 184.07336:17048540 214.39964:50317 349.39474:51850 526.33252:79018 583.47009:94061 625.52618:58424 736.88031:51323 766.57434:3584973	355693	982632	903544320	867775936	328339968	298597568	190349104	211149008	11004359	834004160	777136640	567507328	826493504	923340352	1085606912	1045315200	706024512	1222915200	1073613440	621695296	811970944	838269312	688061568	723390464	563866624	374172384	393108800	493561344	356869056	413766368	419069920	561312704	781906752	567807424	477718176	435403424	375556128	373150976	384851968	312309792	249900048	278560288	290794880
PE(16:1(9Z)/24:0)	800.617	C45H88NO8P	VQURVMHNPIQXAP-LKEIBTGGSA-N	71.8	800.5799:3558928 801.58325:1781877 802.58661:3062243	58.06636:4045 59.8609:2403 60.08163:5417 63.75763:2561 67.05492:4076 86.09708:25737 93.07014:4909 95.08566:3515 96.5452:2725 97.23528:2562 104.10744:13143 104.91328:2612 106.4546:2852 117.06951:3858 124.99973:3979 184.07336:974520 185.07663:12844 186.07851:4412 253.14258:5187 341.3056:3737 372.9024:3314 659.98883:3599 737.15314:5369 782.55542:13209 800.57715:239552	9927997	55670096	4296504	28220714	27989020	26137424	65587552	31542756	28109304	24681760	25090610	12991471	21715152	10749717	6833018	5296646	4499120	3476779	4388336	4757894	3757578	2697393	2966398	4462058	18069462	40708916	38633796	19858490	18964622	24155000	19569366	18596052	8257678	10943251	7884040	12953707	11543362	31537386	28619854	17396790	33309328	62107740	70047384
PE(18:0/18:3(6Z,9Z,12Z))	740.524	C41H76NO8P	QTRPWCPOCGJHHW-QEVGDWJSSA-N	71.1	740.55743:4936106 741.56078:2147725 742.56414:2336098	58.06633:9671 60.08155:15040 63.21624:3514 81.0703:5584 86.09692:72114 91.68444:4563 97.10149:4684 104.10697:11025 120.24706:4149 124.99965:20050 141.11028:4976 145.47734:5278 146.98158:8392 151.45831:5030 184.07315:1690857 201.56337:4208 251.85933:4879 277.21713:9681 309.27832:12647 351.25354:6897 478.32254:5591 502.3306:8085 599.50214:8705 613.54761:5522 739.65735:4837 740.5578:368019	1490269	4760630	73865856	79261480	42908300	50922280	44084892	42041964	83206936	23313014	43469980	35366820	98157440	40050548	67425792	52275344	85633464	37172632	27071628	70977456	71963240	67346664	74541784	86019208	45822056	55896944	58140688	24562476	57305376	62942572	58145548	67750328	32590794	28783054	52920636	58056396	31457358	53325180	46987492	44813512	51203144	43933496	31581966
PE(18:0/20:0)	774.602	C43H86NO8P	TZINTCMFTOUPSN-VQJSHJPSSA-N	59.3	774.56415:7052822 775.5675:3285733 776.57086:776056	58.06651:7936 60.08171:19091 60.43886:5563 75.28637:6624 80.05514:6414 81.36412:6904 86.09706:60197 104.10757:16091 124.9998:24006 183.44241:6957 184.07338:3046266 185.07669:21239 283.2229:6618 316.81714:7490 756.55298:561358 774.5741:130203 775.00311:22670	64514484	81955936	63785944	67589784	71343672	68966656	87392280	76593456	95510736	65788224	88365808	68303240	48730876	36107908	36533392	31060146	30975184	30200714	15444194	26298536	16171798	5954555	9804683	9046911	128188632	130514784	144877088	121774624	74193648	69062768	59583320	57138320	36638956	36451960	37745388	42953168	97915544	84221920	98038744	86561808	129649128	141288192	71424256
PE(18:0/22:1(13Z))	800.617	C45H88NO8P	KVCSFWAPYZJNRB-VZUYHUTRSA-N	69.7	800.57904:1779876 801.58239:845854 802.58575:1104646	57.03435:1789 57.07064:1984 58.06641:2561 60.08164:3098 71.08614:2393 75.00381:1579 78.64702:1849 79.05498:1701 83.08611:2891 84.0924:2269 86.09707:18853 104.1076:8610 109.10116:1784 124.99985:5338 152.32265:1955 159.64801:1669 162.15585:1630 184.07335:719486 184.40091:1752 185.07762:9807 186.07762:1824 214.78371:1739 294.67862:1893 392.29129:1896 421.15247:1779 445.88724:1886 506.36057:3128 534.…	6238192	11047285	12795943	9436771	9407781	13476696	10675398	9143514	10716811	4978906	8809800	10342145	3079674	1849333	2023028	2544907	3442999	835095	3288835	1239438	918728	1516156	531510	879989	17946288	17567812	7736381	21194250	7945960	2240900	6344074	6371901	3154788	4178825	5527276	4047644	7922823	8765751	6306858	3584724	25845038	24951648	17408792
PE(18:0/22:4(7Z,10Z,13Z,16Z))	796.585	C45H82NO8P	HNFSZKRUPTYBOQ-ZDYOIFAYSA-N	71.9	796.6181:1084874 797.62145:492525 798.62481:1105859	71.07346:4666 81.06985:2664 86.09699:145600 95.08572:3033 107.03537:2457 146.981:8882 162.9556:304038 163.98012:3359 184.07333:259979 185.07619:10781 217.54231:3014 303.93948:2619 575.5022:14636 613.47919:60918 737.16858:4736 737.45465:80361 778.57465:4110 796.52039:371626	263300	1101192	10005929	5060002	7872542	8669213	10921063	7198524	437927	100380	54839	329922	7816541	3775352	10061827	4528732	15271942	13773521	15091287	7069824	16583004	9439582	5367624	4935580	4215181	11834687	13742180	4865259	9320237	8224910	8558601	4954524	10036242	6663616	11686887	14593143	13489261	9849998	7251720	3603009	8829361	2459456	3899840
PE(18:1(9Z)/18:1(9Z))	744.554	C41H78NO8P	MWRBNPKJOOWZPW-NYVOMTAGSA-N	72.5	744.58264:3375033 745.58599:1508737 746.58935:580408	55.05522:2017 57.07076:35832 69.07065:7235 71.07342:2010 71.08627:43468 73.06545:16282 77.17594:1870 83.0862:8287 85.10179:31614 86.09707:9186 87.04465:16540 89.06026:168468 90.77087:2156 91.07587:4004 91.56725:2587 95.08598:2394 97.10159:14047 99.11723:8751 103.35407:2331 104.10743:3685 107.07099:4219 111.11722:5568 113.13292:5995 117.09113:16833 121.10159:2286 125.13247:3197 127.14818:4031 128.…	21410016	21080520	32221694	33751184	29451862	29271566	29951872	28837348	33353274	36309936	34807024	33025816	40882248	18142002	36041952	32871294	38755404	34217108	34488224	15718879	37498880	33992564	33757264	32747220	32453710	31158132	22693030	29278100	33456298	28584736	25075436	30070862	31043690	25916526	28606628	30878416	29653580	27623032	28760738	29524836	20815750	29206148	27042770
PE(18:3(6Z,9Z,12Z)/22:1(13Z))	794.571	C45H82NO8P	JLYDNXJQTBLQKZ-VZUYHUTRSA-N	61.1	794.55298:2394478 795.55633:1079137 796.55969:276482	57.07074:4900 60.08158:2885 67.05502:5784 69.07059:3353 70.00414:1642 71.03049:1889 71.08625:7035 72.88567:1819 73.19698:1842 79.05475:3422 81.07042:10345 83.08604:6705 83.091:1612 85.10159:3658 86.09703:10472 92.53424:1952 95.08611:12744 97.10168:7491 99.08091:7722 104.10755:2293 107.08573:5113 109.10146:14837 111.11684:4623 111.98919:2273 115.04391:1983 119.08572:2964 121.10127:3317 123.11694:5…	14132618	14221029	26663538	27206652	19418692	20980850	20203736	21982682	7354261	11292773	8614735	10364527	10338753	2524142	8339960	4092024	3137125	4687191	5220660	8695539	3427627	4632672	9381687	2224513	39908148	29236944	22128862	31429630	12219326	25087236	17407686	22151988	17251888	16476156	12138472	6256706	7303043	16820184	7353560	9670402	44386624	45768452	46819400
[truncated: 81 more rows]
[truncated: 13 more columns]

## Sheet: c)
VIP discriminant	Class	VIP score	cvSE	LogFC (EE2.5 vs CON)	LogFC (EE5 vs CON)	LogFC (ERY vs CON)						Component	R2X	R2X(cum)	Eigenvalue	R2	R2(cum)	Q2	Limit	Q2(cum)	R2Y	R2Y(cum)	EigenvalueY	Significance
Neuromedin B (1-3)	Amino acids, peptides, and analogues	1.1317	0.317742	0.392344	0.956521	-1.8767						Model		0.719			0.997			0.827		1
N-Arachidonoylglycine	Amino acids, peptides, and analogues	1.1411	0.128208	1.39915	1.53135	-1.60965
Cysteinyl-Tryptophan	Amino acids, peptides, and analogues	1.41186	0.248168	-0.559424	-1.10833	-1.54388						Predictive		0.561			0.997			0.827		1
[truncated: 230 more rows]
